# Supplementary material for: CNS-wide repopulation by hematopoietic-derived microglia-like cells corrects progranulin deficiency in mice
Source: Nat Commun. 2024 Jul 5;15:5654. doi: 10.1038/s41467-024-49908-4 (PMC11226701; doi:10.1038/s41467-024-49908-4)
Supplement: Supplementary file 4 — Source Data [file 41467_2024_49908_MOESM4_ESM.xlsx]

## Sheet: Fig. 1
Fig. 1b								Fig. 1b
Sample	Legend	% GFP/CD45+ CD11b+	Sex					Tukey's multiple comparisons test	Summary	Adjusted P Value
Brain	BU	4.6	F					BU vs. BU+PLX	****	<0.0001
Brain	BU	6.4	F					BU vs. TBI	****	<0.0001
Brain	BU	3.7	F					BU vs. TBI+PLX	****	<0.0001
Brain	BU	9.1	F					BU vs. TREO	ns	0.9113
Brain	BU+PLX	92.5	M					BU vs. TREO+PLX	ns	0.8489
Brain	BU+PLX	85.5	M					BU+PLX vs. TBI	****	<0.0001
Brain	BU+PLX	91.9	M					BU+PLX vs. TBI+PLX	ns	0.9821
Brain	BU+PLX	90.2	M					BU+PLX vs. TREO	****	<0.0001
Brain	TBI	29.6	F					BU+PLX vs. TREO+PLX	****	<0.0001
Brain	TBI	34	F					TBI vs. TBI+PLX	****	<0.0001
Brain	TBI	33.1	F					TBI vs. TREO	****	<0.0001
Brain	TBI+PLX	80.7	F					TBI vs. TREO+PLX	****	<0.0001
Brain	TBI+PLX	89.6	F					TBI+PLX vs. TREO	****	<0.0001
Brain	TBI+PLX	94.5	F					TBI+PLX vs. TREO+PLX	****	<0.0001
Brain	TREO	3.39	M					TREO vs. TREO+PLX	ns	>0.9999
Brain	TREO	4.57	M
Brain	TREO	2.08	M
Brain	TREO+PLX	1.19	M
Brain	TREO+PLX	4.03	M
Brain	TREO+PLX	3.56	M
Fig. 1c								Fig. 1c
Sample	Legend	% GFP/CD45+	Sex					Dunn's multiple comparisons test	Summary	Adjusted P Value
Bone marrow	BU	87.2	F					BU vs. BU+PLX	ns	>0.9999
Bone marrow	BU	88.6	F					BU vs. TBI	ns	>0.9999
Bone marrow	BU	92.9	F					BU vs. TBI+PLX	ns	>0.9999
Bone marrow	BU	92.4	F					BU vs. TREO	ns	0.9301
Bone marrow	BU+PLX	93.1	M					BU vs. TREO+PLX	ns	0.6601
Bone marrow	BU+PLX	91.6	M					BU+PLX vs. TBI	ns	>0.9999
Bone marrow	BU+PLX	94.6	M					BU+PLX vs. TBI+PLX	ns	>0.9999
Bone marrow	BU+PLX	90	M					BU+PLX vs. TREO	ns	0.1704
Bone marrow	TBI	91.2	F					BU+PLX vs. TREO+PLX	ns	0.1107
Bone marrow	TBI	91.2	F					TBI vs. TBI+PLX	ns	>0.9999
Bone marrow	TBI	92.2	F					TBI vs. TREO	ns	>0.9999
Bone marrow	TBI+PLX	92.8	F					TBI vs. TREO+PLX	ns	0.859
Bone marrow	TBI+PLX	92.1	F					TBI+PLX vs. TREO	ns	0.5246
Bone marrow	TBI+PLX	91.2	F					TBI+PLX vs. TREO+PLX	ns	0.3697
Bone marrow	TREO	84.7	M					TREO vs. TREO+PLX	ns	>0.9999
Bone marrow	TREO	86.7	M
Bone marrow	TREO	78.6	M
Bone marrow	TREO+PLX	83.4	M
Bone marrow	TREO+PLX	84.7	M
Bone marrow	TREO+PLX	82.2	M
Fig. 1e								Fig. 1e
Sample	Legend	ID Fcs file	% GFP/CD45+ CD11b+	Sex				Tukey's multiple comparisons test	Summary	Adjusted P Value
Brain	BU		10.7	F				BU vs. BU+PLX	****	<0.0001
Brain	BU		34.8	F				BU vs. Untr	**	0.0036
Brain	BU		56.8	F				BU+PLX vs. Untr	****	<0.0001
Brain	BU		24.5	F
Brain	BU		7.62	F
Brain	BU		39	M
Brain	BU		7.67	M
Brain	BU		31.8	M
Brain	BU		5.48	M
Brain	BU		10.1	M
Brain	BU+PLX		89.6	F
Brain	BU+PLX		88.7	F
Brain	BU+PLX		82.3	F
Brain	BU+PLX		89.4	F
Brain	BU+PLX		87.1	F
Brain	BU+PLX		90	M
Brain	BU+PLX		80.2	M
Brain	Untreated		0	F
Brain	Untreated		0	F
Brain	Untreated		0	F
Brain	Untreated		0	M
Brain	Untreated		0	M
Brain	Untreated		0	M
Fig. 1f								Fig. 1f
Sample	Legend	ID Fcs file	% Ly6C+/CD45+	% CD3+/CD45+	% CD19+/CD45+	Sex		Tukey's multiple comparisons test	Summary	Adjusted P Value
Brain	BU		1.97	1.69	0.047	F
Brain	BU		1.74	2.13	0.16	F		Ly6C
Brain	BU		1.82	2.73	0.17	F		BU vs. BU+PLX	*	0.0495
Brain	BU		1.34	2.31	0.12	F		BU vs. Untr	*	0.0127
Brain	BU		1.92	2	0.14	F		BU+PLX vs. Untr	ns	0.8216
Brain	BU		1.54	1.39	0.41	M
Brain	BU		1.54	0.9	0.44	M		CD3+
Brain	BU		1.99	2.83	0.55	M		BU vs. BU+PLX	ns	0.0586
Brain	BU		2.74	1.15	0.39	M		BU vs. Untr	*	0.0285
Brain	BU		2.57	1.75	0.47	M		BU+PLX vs. Untr	ns	0.925
Brain	BU+PLX		2.14	1.36	0.56	F
Brain	BU+PLX		0.68	0.89	0.39	F		CD19+
Brain	BU+PLX		1.16	1.7	0.46	F		BU vs. BU+PLX	ns	0.7017
Brain	BU+PLX		1.08	1.47	0.44	F		BU vs. Untr	ns	0.9731
Brain	BU+PLX		0.8	2.07	0.26	F		BU+PLX vs. Untr	ns	0.6306
Brain	BU+PLX		1.15	0.88	0.61	M
Brain	BU+PLX		2.13	0.87	0.62	M
Brain	Untreated		0.47	1.02	0.054	F
Brain	Untreated		0.43	0.56	0.067	F
Brain	Untreated		1.35	2.05	0.08	F
Brain	Untreated		0.73	0.67	0.33	M
Brain	Untreated		1.43	1.99	0.27	M
Brain	Untreated		2.48	1.01	0.51	M

## Sheet: Fig. 2
Fig. 2b								Fig. 2b
Sample	Day	Legend	% CD45+ CD11b+ relative to Untreated	Sex				BU
Brain	N/A	Untreated (U)	97.1098	M		LC36		Dunnett's multiple comparisons test	Summary	Adjusted P Value
Brain	N/A	Untreated (U)	104.046	M		LC36		0 vs. 14	ns	0.1758
Brain	N/A	Untreated (U)	98.8439	M		LC36		0 vs. 40	*	0.0389
Brain	Day 14	BU	76.5483	M		LC36		0 vs. 90	****	<0.0001
Brain	Day 14	BU	98.5962	M		LC36		0 vs. 210	****	<0.0001
Brain	Day 14	BU	81.9983	M		LC36
Brain	Day 40	BU	70.1	F		LC45		BU+PLX
Brain	Day 40	BU	90.9	F		LC45		Dunnett's multiple comparisons test	Summary	Adjusted P Value
Brain	Day 40	BU	92.9	F		LC45		U vs. 14	ns	0.8623
Brain	Day 40	BU	71.1	F		LC45		U vs. 21	****	<0.0001
Brain	Day 90	BU	49.7936	F		LC14		U vs. 24	****	<0.0001
Brain	Day 90	BU	38.8935	F		LC14		U vs. 28	***	0.0009
Brain	Day 90	BU	57.2254	F		LC14		U vs. 40	ns	0.4442
Brain	Day 90	BU	45.5822	F		LC14		U vs. 90	ns	0.0505
Brain	Day 210	BU	66.6391	F		LC27		U vs. 210	ns	0.9997
Brain	Day 210	BU	75.8051	F		LC27
Brain	Day 210	BU	67.6301	F		LC27
Brain	Day 210	BU	51.7754	F		LC27
Brain	Day 210	BU	51.0322	F		LC27
Brain	Day 210	BU	65.896	M		LC27
Brain	Day 210	BU	60.9414	M		LC27
Brain	Day 210	BU	54.5004	M		LC27
Brain	Day 210	BU	65.4005	M		LC27
Brain	Day 210	BU	55.4913	M		LC27
Brain	Day 21	BU+PLX	6.54005	M		LC36
Brain	Day 21	BU+PLX	15.1115	M		LC36
Brain	Day 21	BU+PLX	8.69529	M		LC36
Brain	Day 24	BU+PLX	19.967	M		LC36
Brain	Day 24	BU+PLX	9.7853	M		LC36
Brain	Day 24	BU+PLX	12.436	M		LC36
Brain	Day 28	BU+PLX	29.232	M		LC36
Brain	Day 28	BU+PLX	26.7547	M		LC36
Brain	Day 28	BU+PLX	37.6548	M		LC36
Brain	Day 40	BU+PLX	28.7366	M		LC36
Brain	Day 40	BU+PLX	85.7143	M		LC36
Brain	Day 40	BU+PLX	113.955	M		LC36
Brain	Day 90	BU+PLX	70.3551	M		LC14
Brain	Day 90	BU+PLX	63.1709	M		LC14
Brain	Day 90	BU+PLX	62.9232	M		LC56
Brain	Day 90	BU+PLX	46.0776	M		LC56
Brain	Day 210	BU+PLX	113.212	F		LC27
Brain	Day 210	BU+PLX	102.56	F		LC27
Brain	Day 210	BU+PLX	54.2527	F		LC27
Brain	Day 210	BU+PLX	112.964	F		LC27
Brain	Day 210	BU+PLX	103.055	F		LC27
Brain	Day 210	BU+PLX	94.8803	M		LC27
Brain	Day 210	BU+PLX	91.4121	M		LC27
Fig. 2c								Fig. 2c
Sample	Day	Legend	% GFP+/CD45+ CD11b+	Sex				Šídák's multiple comparisons test	Summary	Adjusted P Value
Brain	N/A	Untreated	0.58	M				BU+PLX - BU
Brain	N/A	Untreated	0.5	M				day 40	****	<0.0001
Brain	N/A	Untreated	0.5	M				day 90	****	<0.0001
Brain	Day 14	BU	6	M				day 210	****	<0.0001
Brain	Day 14	BU	2.77	M
Brain	Day 14	BU	1.76	M
Brain	Day 21	BU+PLX	9.31	M
Brain	Day 21	BU+PLX	23.8	M
Brain	Day 21	BU+PLX	16.4	M
Brain	Day 24	BU+PLX	18.4	M
Brain	Day 24	BU+PLX	29.4	M
Brain	Day 24	BU+PLX	25	M
Brain	Day 28	BU+PLX	14.3	M
Brain	Day 28	BU+PLX	29.3	M
Brain	Day 28	BU+PLX	51.1	M
Brain	Day 40	BU	2.15	F
Brain	Day 40	BU	2.66	F
Brain	Day 40	BU	3.25	F
Brain	Day 40	BU	3.64	F
Brain	Day 40	BU+PLX	91	M
Brain	Day 40	BU+PLX	94	M
Brain	Day 40	BU+PLX	93.1	M
Brain	Day 90	BU	4.6	F
Brain	Day 90	BU	6.4	F
Brain	Day 90	BU	3.7	F
Brain	Day 90	BU	9.1	F
Brain	Day 90	BU+PLX	92.5	M
Brain	Day 90	BU+PLX	85.5	M
Brain	Day 90	BU+PLX	91.9	M
Brain	Day 90	BU+PLX	90.2	M
Brain	Day 210	BU	10.7	F
Brain	Day 210	BU	34.8	F
Brain	Day 210	BU	56.8	F
Brain	Day 210	BU	24.5	F
Brain	Day 210	BU	7.62	F
Brain	Day 210	BU	39	M
Brain	Day 210	BU	7.67	M
Brain	Day 210	BU	31.8	M
Brain	Day 210	BU	5.48	M
Brain	Day 210	BU	10.1	M
Brain	Day 210	BU+PLX	89.6	F
Brain	Day 210	BU+PLX	88.7	F
Brain	Day 210	BU+PLX	82.3	F
Brain	Day 210	BU+PLX	89.4	F
Brain	Day 210	BU+PLX	87.1	F
Brain	Day 210	BU+PLX	90	M
Brain	Day 210	BU+PLX	80.2	M
		Fold change vs. Untreated (U)					Fig. 2d	Dunnett's multiple comparisons test	Summary	Adjusted P Value
Fig. 2d	Time point (day)	CSF1						CSF1
Brain; sex: all males	Untreated (U)	0.94109	0.956869	1.10204				U vs. 14	ns	>0.9999
	14	1.06827	0.996634	0.927835				U vs. 21	****	<0.0001
	21	1.6316	1.46907	1.59247				U vs. 24	**	0.0014
	24	1.27972	1.51893	1.30717				U vs. 28	ns	0.9987
	28	0.942352	1.12603	0.984957
	Time point (day)	IL34						IL34
	Untreated (U)	1.1	0.9	1				U vs. 14	ns	0.6125
	14	1	1.1	1.2				U vs. 21	***	0.0003
	21	1.5	1.3	1.5				U vs. 24	**	0.0037
	24	1.2	1.5	1.3				U vs. 28	**	0.0087
	28	1.2	1.4	1.3
Fig. 2d		Fold change vs. Untreated (U)					Fig. 2e	Dunnett's multiple comparisons test	Summary	Adjusted P Value
Brain; sex: all males	Time point (day)	CCL2						CCL2
	Untreated (U)	0.917847	1.13314	0.949008				U vs. 14	ns	0.9784
	14	0.997167	1	1.13314				U vs. 21	*	0.03
	21	1.30595	1.17564	1.34844				U vs. 24	****	<0.0001
	24	1.90085	1.36827	1.53824				U vs. 28	ns	0.1215
	28	1.29745	1.19263	1.15298				CCL3
	Time point (day)	CCL3						U vs. 14	ns	>0.9999
	Untreated (U)	0.941472	0.923398	1.13513				U vs. 21	*	0.0481
	14	0.863811	1.15916	0.9808				U vs. 24	**	0.0045
	21	1.45809	1.09203	1.22014				U vs. 28	ns	0.993
	24	1.5151	1.28529	1.24636				CCL4
	28	0.908104	1.0674	0.928363				U vs. 14	ns	0.8691
	Time point (day)	CCL4						U vs. 21	ns	0.2591
	Untreated (U)	0.95645	0.934265	1.10929				U vs. 24	*	0.0495
	14	0.953985	1.12408	1.14626				U vs. 28	ns	0.6511
	21	1.2424	1.14626	1.13394				SDF-1
	24	1.32128	1.1857	1.25965				U vs. 14	ns	0.9918
	28	1.06491	1.22761	1.03533				U vs. 21	ns	0.9077
	Time point (day)	SDF-1						U vs. 24	*	0.0167
	Untreated (U)	1	1	1				U vs. 28	ns	0.1615
	14	1.2	0.9	1
	21	1.2	1	1
	24	1.3	1.4	1.2
	28	1.1	1.3	1.2
		Fold change vs. Untreated (U), All males
Fig. 2f	Time point (day)	CCL7					Fig. 2f	Dunnett's multiple comparisons test	Summary	Adjusted P Value
Brain; sex: all males	Untreated (U)	0.867388	1.06729	1.06532				CCL7
	14	2.78287	2.38447	1.64781				U vs. 14	ns	0.1098
	21	3.25327	3.44103	4.06278				U vs. 21	***	0.0007
	24	3.73779	5.10381	6.02287				U vs. 24	****	<0.0001
	28	1.99172	2.41638	1.76781				U vs. 28	ns	0.2172
	Time point (day)	CCL11						CCL11
	Untreated (U)	0.911333	1.01956	1.06911				U vs. 14	ns	0.1711
	14	2.82622	1.94378	1.63778				U vs. 21	****	<0.0001
	21	4.41444	4.04533	4.56356				U vs. 24	***	0.0003
	24	2.18756	4.74022	4.46756				U vs. 28	ns	0.4507
	28	1.36533	2.51067	1.49489
Fig. 2g		Fold change vs. Untreated (U)					Fig. 2g	Dunnett's multiple comparisons test	Summary	Adjusted P Value
Sample	Time point (day)	IL1a
Brain; sex: all males	Untreated (U)	0.888102	1.12606	0.985836				IL1a
	14	0.994334	0.875354	1.10482				U vs. 14	ns	>0.9999
	21	1.05382	1.04957	1.01133				U vs. 21	ns	0.982
	24	0.892351	1.01983	1.06657				U vs. 24	ns	>0.9999
	28	1.12181	1.07082	1.02833				U vs. 28	ns	0.8423
	Time point (day)	IL1b
	Untreated (U)	0.939948	0.963446	1.09661				IL1b
	14	0.873368	1.13969	0.963446				U vs. 14	ns	>0.9999
	21	1.08094	1.01044	1.12794				U vs. 21	ns	0.8456
	24	1.19843	1.26893	1.11227				U vs. 24	ns	0.1262
	28	1.06919	0.998695	0.873368				U vs. 28	ns	0.9986
	Time point (day)	IL6
	Untreated (U)	0.944298	1.06096	0.994745				IL6
	14	0.926957	1.11456	0.98371				U vs. 14	ns	>0.9999
	21	1.18865	0.941146	1.06884				U vs. 21	ns	0.8848
	24	0.960063	0.958487	1.031				U vs. 24	ns	0.9992
	28	0.90804	1.01366	0.931687				U vs. 28	ns	0.9571
	Time point (day)	TNFa
	Untreated (U)	1.05087	0.929169	1.01996				TNFa
	14	1.04314	1.02382	1.09337				U vs. 14	ns	0.9419
	21	1.07405	0.853831	0.948487				U vs. 21	ns	0.9764
	24	0.873149	1.03155	0.925306				U vs. 24	ns	0.9296
	28	1.04314	0.938828	0.880876				U vs. 28	ns	0.966
	Time point (day)	IFNa
	Untreated (U)	0.991605	1.07975	0.928646				IFNa
	14	0.849948	0.964848	0.980588				U vs. 14	ns	0.874
	21	1.06558	1.05614	1.03253				U vs. 21	ns	0.949
	24	1.0703	0.949108	0.98531				U vs. 24	ns	>0.9999
	28	0.928646	0.966422	0.871983				U vs. 28	ns	0.817
	Time point (day)	IFNg
	Untreated (U)	1.05125	0.989351	0.959401				IFNg
	14	0.74376	1.11414	0.967388				U vs. 14	ns	0.923
	21	0.993344	0.889517	0.692845				U vs. 21	ns	0.3582
	24	0.980366	0.995341	0.975374				U vs. 24	ns	0.9993
	28	0.997338	0.999334	1.03527				U vs. 28	ns	0.9999
	Time point (day)	CCL5
	Untreated (U)	0.848511	1.29784	0.853653				CCL5
	14	0.888365	1.62824	0.87808				U vs. 14	ns	0.4223
	21	1.015	0.843368	0.827941				U vs. 21	ns	0.6206
	24	0.82537	1.07735	1.01693				U vs. 24	ns	0.9953
	28	1.03686	0.975787	1.02078				U vs. 28	ns	0.9998
	Time point (day)	CXCL5
	Untreated (U)	0.939525	1.01404	1.04644				CXCL5
	14	1.0189	1.03024	0.988121				U vs. 14	ns	0.9998
	21	1.00432	1.04968	1.09503				U vs. 21	ns	0.9546
	24	1.16469	1.14363	1.06263				U vs. 24	ns	0.4775
	28	1.16631	1.17927	1.17279				U vs. 28	ns	0.1972

## Sheet: Fig. 3
Fig. 3a		Cell frequency (%)								Fig. 3a	Tukey's multiple comparisons test	Summary	Adjusted P Value
Sample	Legend	CD45+	CD11b+	Ly6C+		CSF1R+	CD19+	Sex			CD45+
PB 24H	BU	96.2	51.5	42.7		8.06	38	F			BU vs BU+PLX	ns	0.6916
PB 24H		95.7	46.3	40.6		8.43	44.4	F			BU vs. Untr	ns	0.8643
PB 24H		98	40.8	37.3		7.26	42.5	F			BU+PLX vs. Untr	ns	0.9501
PB 24H		96.4	45.7	37		7.98	45.5	F
PB 24H		98.6	50.1	39.9		8.56	40.3	F			CD11b+
PB 24H		97.4	62.5	52.3		10.5	29.3	M			BU vs BU+PLX	****	<0.0001
PB 24H		85.4	42.6	37.5		7.8	46.3	M			BU vs. Untr	***	0.0005
PB 24H		84.8	40.8	36.4		9.78	47.5	M			BU+PLX vs. Untr	****	<0.0001
PB 24H		98.5	30.9	29.5		6.77	61.8	M
PB 24H		96.5	27.8	20.8		11	64.9	M			Ly6C+
PB 24H	BU+PLX	93.9	25.1	25.4		4.57	56.5	F			BU vs BU+PLX	****	<0.0001
PB 24H		95.8	19.3	21.2		4.39	62.5	F			BU vs. Untr	ns	0.1425
PB 24H		96.1	13.2	16.2		3.75	68.4	F			BU+PLX vs. Untr	****	<0.0001
PB 24H		97.5	15.5	18.6		4.53	63.6	F
PB 24H		97.2	21.4	21.8		4.3	58.6	F			CSF1R+
PB 24H		95.9	20.7	16.1		5.86	65.8	M			BU vs BU+PLX	ns	0.3015
PB 24H		97.5	18.9	16.9		5.1	67.7	M			BU vs. Untr	ns	0.8085
PB 24H		98	16.7	17.4		4.5	66.6	M			BU+PLX vs. Untr	ns	0.6644
PB 24H		98.6	31.1	23.1		6.14	61.4	M
PB 24H		97.7	22.6	18.8		5.58	64.9	M			CD19+
PB 24H	Untreated	91.5	39	47.4		9.55	41.5	F			BU vs BU+PLX	****	<0.0001
PB 24H		98	42.7	53.2		8.27	37.5	F			BU vs. Untr	ns	0.8505
PB 24H		96.1	39.2	47.2		7.4	42.7	F			BU+PLX vs. Untr	****	<0.0001
PB 24H		98	33.5	40.8		6.68	47.7	F
PB 24H		94.8	34	41.2		5.2	47.2	F
PB 24H		94.3	32.9	39.4		6.73	50	M
PB 24H		96.6	40.7	46.5		7.9	44.6	M
PB 24H		97.1	26.9	35.2		6.82	53.7	M
PB 24H		97.6	24.3	34.5		5.43	54	M
PB 24H		96.5	28.7	36.6		6.61	55.3	M
Fig. 3b		% GFP+ cells/marker								Fig. 3b	t test	Discovery?	Adjusted P Value
Sample	Legend	CD45+	CD11b+	Ly6C+		CSF1R+	CD19+	Sex			CD45+	No	0.498808
PB 24H	BU	91.6	98.2	90.9		93.8	88.3	F			CD11b+	No	0.146751
PB 24H		90.8	98.9	89.4		95.8	86.4	F			Ly6C+	Yes	0.00091
PB 24H		84.9	96.3	78.2		87	81.4	F			CSF1R+	Yes	0.00091
PB 24H		91.5	98.3	89.4		96.5	89.2	F			CD19+	Yes	0.026034
PB 24H		91.5	98.4	88.2		95.7	88.3	F
PB 24H		91.7	97.5	89.8		94.8	83.2	M
PB 24H		86.8	98.1	86		90.2	80.4	M
PB 24H		85.3	96.4	83.3		91.6	79.4	M
PB 24H		85.6	96.6	81.4		87.4	80.9	M
PB 24H		87	97.1	84.4		94.9	85.2	M
PB 24H	BU+PLX	87.4	99.4	76.4		89.7	87.8	F
PB 24H		89	97.3	72.9		87.1	92.4	F
PB 24H		87.7	95.7	68.1		83.2	89	F
PB 24H		86.7	96.1	67.3		77.9	89	F
PB 24H		88.5	97.9	77.9		84.6	91	F
PB 24H		79.7	95.8	67.4		79.9	80.7	M
PB 24H		88.3	96	75.1		80.7	88.8	M
PB 24H		86.6	94.8	65.4		79.5	88.1	M
PB 24H		92.9	97.3	89.7		93.4	90.5	M
PB 24H		90.1	95.7	76.6		83.6	90.6	M
Fig. 3c		Cell frequency (%)								Fig. 3c	Tukey's multiple comparisons test	Summary	Adjusted P Value
Sample	Legend	CD45+	CD11b+	Ly6C+		CD3+	CD19+	Sex			CD45+
PB 7M	BU	91.8	9.32	16.3		25.1	65.5	F			BU vs BU+PLX	ns	0.4954
PB 7M		97.8	7.1	13		20	73.4	F			BU vs. Untr	**	0.007
PB 7M		96.1	11.7	14.4		20.5	66.3	F			BU+PLX vs. Untr	ns	0.1513
PB 7M		81.2	10.5	11.1		16.3	70.9	F
PB 7M		78.2	10.9	11.1		16.7	70.4	F			CD11b+
PB 7M		85.5	5.97	16		24.7	63.7	M			BU vs BU+PLX	ns	0.058
PB 7M		82.4	2.94	13.6		23.9	69.9	M			BU vs. Untr	ns	0.8239
PB 7M		89.1	5.61	9.65		17.8	74.6	M			BU+PLX vs. Untr	ns	0.2946
PB 7M		80.3	4.15	16.6		30.5	62.3	M
PB 7M		73.1	3.59	19.3		38.8	52.4	M			Ly6C+
PB 7M	BU+PLX	63.6	17.6	21.4		26.1	61.3	F			BU vs BU+PLX	ns	0.4151
PB 7M		97.9	6.45	19		35.9	64.6	F			BU vs. Untr	ns	0.4294
PB 7M		75.5	26.2	22.4		23.6	52.6	F			BU+PLX vs. Untr	ns	0.9995
PB 7M		80.3	11.8	12.7		20.9	67.5	F
PB 7M		61.5	8.02	9.15		17.8	73	F			CD3+
PB 7M		95.1	40.4	27.6		18.9	38.8	M			BU vs BU+PLX	ns	0.8435
PB 7M		89.5	12.2	26.2		38.2	46.2	M			BU vs. Untr	ns	0.8596
PB 7M	Untreated	90.2	15.6	29.1		32.3	55.4	F			BU+PLX vs. Untr	ns	>0.9999
PB 7M		37.5	12.9	18.1		24.8	56.7	F
PB 7M		67.6	13.6	18.2		19	62.2	F			CD19+
PB 7M		52.6	5.95	18.7		27.7	56.6	M			BU vs BU+PLX	ns	0.1022
PB 7M		92.4	5.38	16.6		25	66.7	M			BU vs. Untr	ns	0.2624
PB 7M		85.9	6.3	18.9		26.5	59.9	M			BU+PLX vs. Untr	ns	0.9271
Fig. 3d		% GFP+ cells/marker								Fig. 3d	t test	Discovery?	Adjusted P Value
Sample	Legend	CD45+	CD11b+	Ly6C+		CD3+	CD19+	Sex			CD45+	No	0.203089
PB 7M	BU	85.7	89.2	73		72.4	90.4	F			CD11b+	No	0.158411
PB 7M		96.3	98.7	85.7		83.4	98.6	F			Ly6C+	No	0.158411
PB 7M		96.8	97.4	92.7		90.3	97.5	F			CD3+	No	0.158411
PB 7M		96.9	99.2	86.6		86.7	99	F			CD19+	No	0.245022
PB 7M		95.7	96.9	86		84.9	97.4	F
PB 7M		88	89.1	77.6		75.7	92.1	M
PB 7M		84.9	89.6	67.5		70.6	88.5	M
PB 7M		90.5	94.9	78.5		78.5	92.5	M
PB 7M		84.6	87.8	64.1		68.1	92.4	M
PB 7M		88.2	91.1	74.5		76.8	93.1	M
PB 7M	BU+PLX	96.5	99	92.9		89	98.8	F
PB 7M		95.6	98.2	86.7		91.8	98.4	F
PB 7M		97.4	99.9	93.6		89.7	98.8	F
PB 7M		96.2	98.5	87.4		88.4	97.9	F
PB 7M		96.6	98.4	86.5		88.8	98.3	F
PB 7M		89.5	93.4	84		75	88.3	M
PB 7M		90.2	96.3	79.4		82.7	94.3	M
Fig. 3e		Cell frequency (%)								Fig. 3e	Tukey's multiple comparisons test	Summary	Adjusted P Value
Sample	Legend	CD45+	CD11b+	Ly6C+		CD3+	CD19+	Sex			CD45+
BM 7M	BU	86.1	60.6	55.6		3.27	24.8	F			BU vs BU+PLX	ns	0.5152
BM 7M		84.3	54.9	51.1		4.41	30.3	F			BU vs. Untr	ns	0.7617
BM 7M		73.7	61.6	47.9		3.52	25.2	F			BU+PLX vs. Untr	ns	0.2381
BM 7M		66.2	58	48.7		3.7	28.1	F
BM 7M		66.7	60.3	53.8		4.11	24.7	F			CD11b+
BM 7M		85.2	69.4	67.6		3.45	17.5	M			BU vs BU+PLX	ns	0.7961
BM 7M		89.3	70.1	59.7		3.01	17.3	M			BU vs. Untr	ns	0.9692
BM 7M		87.4	64.5	57.9		6.16	19.6	M			BU+PLX vs. Untr	ns	0.9349
BM 7M		89.5	69.2	62.6		2.38	19.4	M
BM 7M		88.1	66.7	61.1		3.88	20.9	M			Ly6C+
BM 7M	BU+PLX	85.7	52	48.9		4.35	32.5	F			BU vs BU+PLX	**	0.0032
BM 7M		85.1	47	46.7		4.25	36.9	F			BU vs. Untr	**	0.0086
BM 7M		69	61.2	34.7		5.35	25.8	F			BU+PLX vs. Untr	****	<0.0001
BM 7M		66.8	56.4	30.3		4.38	30.3	F
BM 7M		62.9	55.4	28.4		4.22	30.4	F			CD3+
BM 7M		84.1	68.4	50.2		2.49	21.2	M			BU vs BU+PLX	ns	0.9998
BM 7M		89.2	87.5	69.4		1	3.98	M			BU vs. Untr	ns	>0.9999
BM 7M	Untreated	86.8	62.2	68.8		2.91	21.4	F			BU+PLX vs. Untr	ns	>0.9999
BM 7M		89	57.3	63.8		5.54	22.4	F
BM 7M		72.7	58	61.8		4.43	25	F			CD19+
BM 7M		88.6	65.3	71.5		3.52	19.4	M			BU vs BU+PLX	ns	0.6863
BM 7M		85	65.4	71.7		3.35	19.9	M			BU vs. Untr	ns	0.892
BM 7M		84.3	67.4	73.1		2.88	17.9	M			BU+PLX vs. Untr	ns	0.4817
Fig. 3f		% GFP+ cells/marker								Fig. 3f	t test	Discovery?	Adjusted P Value
Sample	Legend	CD45+	CD11b+	Ly6C+		CD3+	CD19+	Sex			CD45+	No	0.914787
BM 7M	BU	94.4	96.9	94.3		69.4	94.1	F			CD11b+	No	0.672758
BM 7M		95.4	97.8	95.1		78.3	95.3	F			Ly6C+	No	0.302731
BM 7M		94.3	96.7	94.5		85.4	92.7	F			CD3+	No	0.454192
BM 7M		92.4	96	92.5		68	92.1	F			CD19+	No	0.914787
BM 7M		91.1	94.3	90.8		68.2	91.6	F
BM 7M		94.7	96.7	95.5		75.5	92.4	M
BM 7M		96.4	98.6	96.8		72.8	94.5	M
BM 7M		96.5	97.9	96.8		87.5	95.3	M
BM 7M		95	97.2	95.3		65.3	92.7	M
BM 7M		94.3	97	94.9		68.1	92.4	M
BM 7M	BU+PLX	95.6	97.1	95.7		86.1	95.3	F
BM 7M		92.7	94.7	92.2		81.4	92.9	F
BM 7M		93.3	96.6	90.7		80.7	92.5	F
BM 7M		94.4	96.3	90.3		80.4	95.5	F
BM 7M		92.2	95.1	86.9		78.5	92.9	F
BM 7M		95.1	97.3	94.5		82.1	92.8	M
BM 7M		95.9	97.2	95.5		66.2	89	M
Fig. 3g		Cell frequency (%)								Fig. 3g	Tukey's multiple comparisons test	Summary	Adjusted P Value
Sample	Legend	CD45+	CD11b+	Ly6C+		CD3+	CD19+	Sex			CD45+
SP 7M	BU	83.7	5.16	12.3		20	70.6	F			BU vs BU+PLX	ns	0.8125
SP 7M		90.1	3.6	9.9		23.2	70.2	F			BU vs. Untr	ns	0.9248
SP 7M		90.4	5.7	12		27	65.7	F			BU+PLX vs. Untr	ns	0.6453
SP 7M		79.9	3.84	10.6		24.9	65	F
SP 7M		77.3	5.05	11.3		25.6	65.8	F			CD11b+
SP 7M		90.1	4.8	11.4		21.9	67.7	M			BU vs BU+PLX	ns	0.3848
SP 7M		92.6	2.94	10.3		21.2	73.6	M			BU vs. Untr	ns	0.9701
SP 7M		92.9	4.76	9.54		26.4	68.3	M			BU+PLX vs. Untr	ns	0.6065
SP 7M		94.3	3.41	11		23	70.7	M
SP 7M		91.4	3.85	11		24.2	68.6	M			Ly6C+
SP 7M	BU+PLX	90	5.5	12.8		19.4	71.7	F			BU vs BU+PLX	ns	0.3169
SP 7M		86.6	4.13	13.2		28.6	64.2	F			BU vs. Untr	ns	0.1624
SP 7M		84.7	3.29	8.54		23.6	68.5	F			BU+PLX vs. Untr	ns	0.9084
SP 7M		86.1	15.6	18.1		22.5	59.2	F
SP 7M		78.5	3.3	8.97		23	67.9	F			CD3+
SP 7M		92.4	5.88	16.3		24.2	64.1	M			BU vs BU+PLX	ns	0.9986
SP 7M		92	8.84	16.6		25.5	63.3	M			BU vs. Untr	ns	0.0994
SP 7M	Untreated	94.4	5.87	17.7		24.1	63.9	F			BU+PLX vs. Untr	ns	0.1483
SP 7M		95.3	4.38	17.1		32.3	58.8	F
SP 7M		85.6	6.03	11.4		26	65.1	F			CD19+
SP 7M		94.8	4.1	14.5		26.1	64.1	M			BU vs BU+PLX	ns	0.197
SP 7M		80.8	4.01	13.9		30.2	57.6	M			BU vs. Untr	***	0.0008
SP 7M		82.9	4.08	11.4		26.8	60.5	M			BU+PLX vs. Untr	ns	0.1294
Fig. 3h		% GFP+ cells/marker								Fig. 3h	t test	Discovery?	Adjusted P Value
Sample	Legend	CD45+	CD11b+	Ly6C+		CD3+	CD19+	Sex			CD45+	No	0.816687
SP 7M	BU	87.8	91.7	66.1		72	92.9	F			CD11b+	No	0.78797
SP 7M		92.1	94.8	73.5		82	95.6	F			Ly6C+	No	0.78797
SP 7M		95.3	95.3	88.1		90.7	95	F			CD3+	No	0.78797
SP 7M		89	92.8	66.5		76	93.1	F			CD19+	No	0.71649
SP 7M		88.8	91.8	71.8		76.7	91.6	F
SP 7M		89.4	87.8	75.5		78.5	92	M
SP 7M		90.1	94.5	70.2		76.5	92.5	M
SP 7M		91.7	94.9	75.6		84.4	94	M
SP 7M		89.7	95.5	65.7		73	92.7	M
SP 7M		89.8	95.4	70.9		77.2	92	M
SP 7M	BU+PLX	90.9	91.8	78		81.9	93.4	F
SP 7M		89.6	93.7	74.1		82.7	93.5	F
SP 7M		89.7	91	68.5		78.5	91.4	F
SP 7M		90.5	92.9	77.6		77.5	92.7	F
SP 7M		89.8	88.7	71.1		79.8	92.2	F
SP 7M		91.5	96.2	74		81.8	91.9	M
SP 7M		89.1	95.5	76		77.6	90	M
Fig. 3i		% GFP+ cells/CD45+CD11b+								Fig. 3i	t test	Discovery?	Adjusted P Value
Sample	Legend	Heart	Liver	Lung		Peritoneum	Sex				Heart	No	>0.999999
MF 7M	BU	92.4	97.6	88.2		92.7	F				Liver	No	0.259579
MF 7M		91.3	97.8	88		93.7	F				Lung	No	0.805243
MF 7M		89.5	97.4	91.1		95.5	F				Peritoneum	No	0.320966
MF 7M		N/A	N/A	N/A		91.8	F
MF 7M		N/A	N/A	N/A		90.3	F
MF 7M		N/A	N/A	N/A		97.4	M
MF 7M		N/A	N/A	N/A		97.5	M
MF 7M		N/A	N/A	N/A		97.5	M
MF 7M		N/A	N/A	N/A		97	M
MF 7M		N/A	N/A	N/A		95.2	M
MF 7M	BU+PLX	92.4	98.2	88.5		97.1	F
MF 7M		91.3	98.8	90.1		95.2	F
MF 7M		89.5	97.9	91.1		96.7	F
MF 7M		N/A	N/A	N/A		96.6	F
MF 7M		N/A	N/A	N/A		94.8	F
MF 7M		N/A	N/A	N/A		98.8	M
MF 7M		N/A	N/A	N/A		97.8	M
Fig. 3k			Cell fraction (%)							Fig. 3k	Dunnett's multiple comparisons test	Summary	Adjusted P Value
Sample	Day	Legend	% MF CD45+CD11b high/CD45+	% GFP+ cells/CD45+CD11b high		Sex					% MF CD45+CD11b high/CD45+
Brain	N/A	Untreated (U)	59.2	0		M					U vs. 14	ns	0.3431
Brain	N/A	Untreated (U)	18	0		M					U vs. 21	*	0.0309
Brain	N/A	Untreated (U)	27.2	0		M					U vs. 24	ns	0.3495
Brain	Day 14	BU	19.7	23.9		M					U vs. 28	ns	0.7158
Brain	Day 14	BU	19.2	34.6		M					U vs. 40	ns	0.7135
Brain	Day 14	BU	17	12.2		M
Brain	Day 21	BU+PLX	7.61	43.4		M				Fig. 3k	Dunnett's multiple comparisons test	Summary	Adjusted P Value
Brain	Day 21	BU+PLX	0.96	53.6		M					% GFP+ cells/CD45+CD11b high
Brain	Day 21	BU+PLX	6.16	33.6		M					U vs. 14	ns	0.1173
Brain	Day 24	BU+PLX	5.67	53.3		M					U vs. 21	**	0.0034
Brain	Day 24	BU+PLX	32.3	97.2		M					U vs. 24	****	<0.0001
Brain	Day 24	BU+PLX	18.3	85.7		M					U vs. 28	****	<0.0001
Brain	Day 28	BU+PLX	20.2	76.1		M					U vs. 40	****	<0.0001
Brain	Day 28	BU+PLX	21	80.2		M
Brain	Day 28	BU+PLX	32.3	60		M
Brain	Day 40	BU+PLX	35.5	96		M
Brain	Day 40	BU+PLX	54.8	93.2		M
Brain	Day 40	BU+PLX	45.1	93.6		M
Fig. 3l										Fig. 3l	Tukey's multiple comparisons test	Summary	Adjusted P Value
Test	Legend	Distance moved (cm)	Sex								Untr vs. BU	ns	0.6225
Actvity chamber	BU	5845.64	F								Untr vs. BU+PLX	ns	0.7103
		5786.62	F								BU vs. BU+PLX	ns	0.2128
		4808.44	F
		4382.21	F
		4890.3	F
		4630.63	M
		5221.32	M
		4615.74	M
		4122.75	M
		3502.7	M
	BU+PLX	3796.99	F
		4723.27	F
		5340.57	F
		3416.59	F
		3924.03	F
		3667.74	M
		5664.15	M
		3780.28	M
		2549.98	M
		4026.42	M
	Untreated	3734.09	F
		3001.21	F
		4487.54	F
		3675.86	F
		3617.13	F
		4369.4	M
		5086.96	M
		5498.19	M
		6407.88	M
		4184.01	M
Fig. 3m										Fig. 3m	Dunn's multiple comparisons test	Summary	Adjusted P Value
Test	Legend	Vertical counts (total n)	Sex								Untr vs. BU	ns	>0.9999
Actvity chamber	BU	403	F								Untr vs. BU+PLX	ns	0.4536
		181	F								BU vs. BU+PLX	ns	0.0526
		152	F
		199	F
		251	F
		167	M
		191	M
		115	M
		174	M
		204	M
	BU+PLX	149	F
		118	F
		143	F
		139	F
		130	F
		95	M
		232	M
		192	M
		62	M
		117	M
	Untreated	121	F
		166	F
		97	F
		169	F
		135	F
		193	M
		204	M
		200	M
		189	M
		176	M
Fig. 3n		% Alternation								Fig. 3n	Tukey's multiple comparisons test	Summary	Adjusted P Value
Test	Legend	Minute 1	Minute 2	Minute 3		Minute 4	Minute 5	Sex			Untreated vs. BU	ns	0.1518
Y maze	BU	88.8889	61.1111	69.5652		71.4286	70.5882	F			Untreated vs. BU+PLX	ns	0.3143
		46.1538	52.6316	52		55.8824	54.5455	F			BU vs. BU+PLX	ns	0.879
		44.4444	50	50		52.381	53.8462	F
		26.6667	48.1481	50		46.5116	48.9362	F
		63.6364	73.6842	75		75.8621	74.2857	F
		41.6667	50	57.6923		54.8387	55.2632	M
		66.6667	61.5385	65		61.5385	57.1429	M
		60	75	71.4286		61.1111	63.6364	M
		63.6364	61.1111	57.1429		63.3333	59.4595	M
		60	62.5	72.7273		71.4286	66.6667	M
	BU+PLX	80	60	71.4286		75	77.7778	F
		88.8889	68.4211	72		70.9677	67.5676	F
		72.7273	63.6364	65.5172		61.5385	56.8182	F
		62.5	61.5385	68.75		70.5882	70	F
		44.4444	46.1538	44.4444		58.3333	55.5556	F
		0	100	50		50	50	M
		40	44.4444	45.4545		50	55.5556	M
		60	71.4286	71.4286		70	69.2308	M
		80	57.1429	55.5556		60	53.8462	M
		42.8571	40	41.1765		36.3636	38.4615	M
	Untreated	76.9231	50	52.9412		58.1395	62.5	F
		60	65	61.5385		61.7647	61.5385	F
		50	48	45.7143		47.5	48.8889	F
		50	66.6667	64.5161		62.8571	60	F
		31.25	46.1538	45.7143		43.5897	42.8571	F
		66.6667	71.4286	72.2222		73.913	73.0769	M
		44.4444	53.3333	50		50	47.2222	M
		40	50	54.5455		55.5556	52.6316	M
		52.6316	58.9744	60.8696		66.6667	66.6667	M
		75	66.6667	66.6667		70.3704	72.4138	M
Fig. 3o										Fig. 3o	Tukey's multiple comparisons test	Summary	Adjusted P Value
Test	Legend	Discrimination index	Sex								Untreated vs. BU	ns	0.9846
NOR	BU	0.296241	F								Untreated vs. BU+PLX	ns	0.5784
		0.485588	F								BU vs. BU+PLX	ns	0.682
		0.154568	F
		0.480692	F
		-0.13099	F
		0.494444	M
		0.576896	M
		0.0691589	M
		0.698551	M
		0.137186	M
	BU+PLX	0.346734	F
		0.34629	F
		0.639866	F
		0.327647	F
		0.581819	F
		0.697461	M
		0.10116	M
		0.526315	M
		0.133334	M
		0.387283	M
	Untreated	0.252258	F
		0.273056	F
		0.0947386	F
		0.518043	F
		0.474314	F
		0.166667	M
		-0.02381	M
		0.447107	M
		0.381616	M
		0.513269	M
Fig. 3p		Time interaction (%)				Fig. 3p	Šídák's multiple comparisons test		Summary	Adjusted P Value
Test	Legend	Obj 3 (Novel)	Avg. of Obj1&2	Sex
NOR	BU	64.812	35.188	F			Obj3 (Novel) - Avg. of Obj1&2
		74.2794	25.7206	F			Untreated		****	<0.0001
		57.7284	42.2716	F			BU		****	<0.0001
		74.0346	25.9654	F			BU+PLX		****	<0.0001
		43.4505	56.5495	F
		74.7222	25.2778	M		Fig. 3p	Tukey's multiple comparisons test		Summary	Adjusted P Value
		78.8448	21.1552	M
		53.4579	46.5421	M			Obj3 (Novel)
		84.9276	15.0724	M			Untr vs. BU		ns	0.9846
		56.8593	43.1407	M			Untr vs. BU+PLX		ns	0.5752
	BU+PLX	67.3367	32.6633	F			BU vs. BU+PLX		ns	0.6801
		67.3145	32.6855	F
		81.9933	18.0067	F			Avg. of Obj1&2
		66.3824	33.6176	F			Untr vs. BU		ns	0.9846
		79.0909	20.9091	F			Untr vs. BU+PLX		ns	0.5752
		84.873	15.127	M			BU vs. BU+PLX		ns	0.6801
		55.058	44.942	M
		76.3158	23.6842	M
		56.6667	43.3333	M
		69.3642	30.6358	M
	Untreated	62.6129	37.3871	F
		63.6528	36.3472	F
		54.7369	45.2631	F
		75.9022	24.0978	F
		73.7157	26.2843	F
		58.3333	41.6667	M
		48.8095	51.1905	M
		72.3554	27.6446	M
		69.0808	30.9192	M
		75.6635	24.3365	M

## Sheet: Fig. 4
Fig. 4d; Sex all females	% Cells in cluster					Fig. 4d; Sex all females	Number of cells in clusters
Cluster	MGLC (BU+PLX)	Host MG (BU+PLX)	Naive MG	BM-CD11b+ (BU+PLX)		Cluster	MGLC (BU+PLX)	Host MG (BU+PLX)	Naive MG	BM-CD11b+ (BU+PLX)
0	8.51	26.91	30.9	0		0	1026	3777	6325	0
1	15.32	25.67	22.88	0		1	1848	3603	4683	0
2	7.19	19.61	24.25	0.02		2	36	59	188	1582
3	10.37	9.61	5.54	1.41		3	69	22	89	1420
4	14.14	9.29	3.4	0.78		4	182	201	1143	1
5	29.59	0.85	0.44	0.12		5	452	402	415	0
6	0.65	0.01	0.02	22.26		6	355	167	334	151
7	1.69	0.04	0.2	17.32		7	47	0	150	97
8	0.46	0.14	0.24	16.8		8	26	200	17	0
9	0.97	0.26	0.21	15.6		9	63	0	67	80
10	0.3	0.42	0.92	12.19		10	111	17	38	4
11	0.57	0.16	0.43	10.94		11	867	2752	4963	2
12	1.51	1.43	5.58	0.01		12	1251	1349	1135	183
13	3.75	2.86	2.03	0		13	1705	1304	695	101
14	2.94	1.19	1.63	1.16		14	3569	119	91	15
15	0.39	0	0.73	0.75		15	79	2	4	2888
16	0.22	1.42	0.08	0		16	204	6	41	2247
17	0.52	0	0.33	0.62		17	55	19	50	2179
18	0.92	0.12	0.19	0.03		18	117	37	42	2024
Total %	100.01	99.99	100	100.01		Total cell number	12062	14036	20470	12974
Fig. 4e; Sex all females	Mean expression in group
Sample	Top2a	Mki67	Hmgb2	Birc5	Hexb	Siglech	Fcrls	P2ry13	Sall3	Gpr34	Slc2a5	P2ry12	Olfml3	Sparc	Tmem119	Sall1	Trem2	Aif1	Cx3cr1	Mertk	Spi1	Itgam	Csf1r	Irf8	Il1a	Cd68	Tnf	C1qa
MGLC (BU+PLX) n1	0.00920293	0.015557	0.734233	0.00325737	2.77382	1.13282	2.16884	0.728739	0.0352181	1.43483	0.0583642	1.62204	1.14326	0.364733	1.00959	0.0479483	2.11291	1.29051	2.66779	2.06768	1.24996	1.01085	2.44665	1.23128	0.290771	1.32485	0.522775	3.64091
MGLC (BU+PLX) n2	0.0139207	0.0185403	0.614884	0.00559206	2.93544	1.23469	2.22254	0.774863	0.0254325	1.53063	0.0545552	1.81036	1.21131	0.379758	1.07847	0.0384666	2.18154	1.35374	2.82736	2.03562	1.25828	1.06342	2.47627	1.33514	0.33396	1.25584	0.516394	3.59458
MGLC (BU+PLX) n3	0.0124001	0.0174506	0.607101	0.0081029	2.65689	1.06023	2.06734	0.651817	0.0349209	1.42351	0.0612758	1.64924	1.0393	0.436505	0.891843	0.048479	2.06947	1.25273	2.66886	1.97161	1.26794	0.980312	2.39973	1.16885	0.176184	1.23509	0.407658	3.4735
Host MG (BU+PLX) n1	0.00201601	0.00303815	0.507135	0.00282177	4.03653	2.34546	2.38259	1.40211	0.997657	2.58722	1.05305	2.89525	2.27779	2.59253	2.14051	1.14097	2.60767	1.66996	3.34862	2.73199	1.37403	1.77632	2.87211	1.48577	0.786456	1.43718	0.431783	3.99243
Host MG (BU+PLX) n2	0.00247947	0.00419214	0.439842	0.00251794	3.94781	2.32704	2.42694	1.34934	0.854654	2.62841	1.01928	2.92482	2.19743	2.52023	2.03368	1.11918	2.55139	1.61522	3.3235	2.6757	1.34497	1.81528	2.84123	1.49761	0.697392	1.38447	0.424551	3.87841
Host MG (BU+PLX) n3	0.00424004	0.00450986	0.399988	0.00156833	4.02886	2.41218	2.42179	1.40739	0.885402	2.62788	1.09334	3.00921	2.2512	2.70834	2.0895	1.20753	2.62883	1.60912	3.39509	2.77931	1.37346	1.87978	2.92205	1.49211	0.636476	1.38496	0.326316	3.90651
Naïve MG n1	0.0119065	0.0112638	0.447099	0.00722745	4.22892	2.52709	2.66231	1.47747	0.9197	2.80455	1.08151	3.04436	2.29056	2.95682	2.20301	1.23229	2.85871	1.81701	3.46476	2.41156	1.47652	1.79277	3.06555	1.54261	0.612732	1.60432	0.331359	4.08537
Naïve MG n2	0.00770506	0.0080121	0.341769	0.00462945	4.15436	2.63245	2.65802	1.5609	0.882484	2.83733	1.16545	3.16614	2.3293	2.92394	2.28224	1.36058	2.8302	1.82012	3.53243	2.47552	1.52878	1.83665	3.08976	1.52314	0.547241	1.51597	0.212413	4.0627
Naïve MG n3	0.00864453	0.00718545	0.390569	0.00381348	4.13839	2.55809	2.54275	1.52081	0.87315	2.77497	1.12836	3.10967	2.22697	2.89344	2.25311	1.30949	2.771	1.7828	3.48027	2.4465	1.48662	1.8238	3.06476	1.50658	0.569314	1.46874	0.252297	3.97676
BM-CD11b+ (BU+PLX) n1	0.264505	0.328079	2.65934	0.237003	0.44736	0.000910602	7.90539e-05	0.0675583	0	0.00417304	0.000254542	0.0989829	0.0231343	0.000458412	0.00188724	0	0.061982	0.0499456	0.112911	0.00201264	1.71316	2.0898	0.231698	0.125556	0	0.236974	0.218562	0.00312396
BM-CD11b+ (BU+PLX) n2	0.201171	0.243556	2.4907	0.167425	0.487446	0	0.000105271	0.038415	0	0.00695324	0.000340392	0.0469015	0.0280746	0.000169896	0.00308847	0	0.0551206	0.10053	0.246286	0.000850044	1.66605	2.09865	0.324529	0.211287	0	0.272413	0.222719	0.00255224
BM-CD11b+ (BU+PLX) n3	0.322793	0.373971	2.60189	0.240843	0.550958	0	0.000595554	0.0360966	0	0.00561985	0.00134673	0.0309991	0.0275011	0.000651123	0.00429014	0	0.0590132	0.0713215	0.230332	0.00155828	1.60596	2.10483	0.272963	0.180596	0.000357308	0.251233	0.259532	0.00127739
Fig. 4e; Sex all females	Fraction of cells in group
Sample	Top2a	Mki67	Hmgb2	Birc5	Hexb	Siglech	Fcrls	P2ry13	Sall3	Gpr34	Slc2a5	P2ry12	Olfml3	Sparc	Tmem119	Sall1	Trem2	Aif1	Cx3cr1	Mertk	Spi1	Itgam	Csf1r	Irf8	Il1a	Cd68	Tnf	C1qa
MGLC (BU+PLX) n1	0.0104085	0.0196386	0.588374	0.00373134	0.969167	0.682247	0.9185	0.62608	0.0251375	0.832286	0.0508641	0.861155	0.760801	0.260016	0.707384	0.0386881	0.934211	0.82011	0.963276	0.904556	0.853103	0.743912	0.969364	0.837981	0.249804	0.8478	0.406913	0.989592
MGLC (BU+PLX) n2	0.0146101	0.020947	0.536877	0.00545679	0.978877	0.727337	0.932054	0.665024	0.0195388	0.869565	0.0542158	0.890688	0.800387	0.283225	0.753036	0.0323887	0.941384	0.853371	0.974828	0.911811	0.867629	0.779792	0.975004	0.870797	0.289562	0.840521	0.420525	0.991199
MGLC (BU+PLX) n3	0.0100853	0.0193949	0.491854	0.00698216	0.962762	0.629946	0.88751	0.550039	0.0240497	0.807603	0.0512025	0.827773	0.691234	0.292475	0.620636	0.0372382	0.923972	0.793638	0.951901	0.865787	0.855702	0.708301	0.957331	0.800621	0.158262	0.799845	0.333592	0.987587
Host MG (BU+PLX) n1	0.00271213	0.00413277	0.494511	0.00374532	0.999742	0.97417	0.979594	0.895906	0.654139	0.982436	0.767919	0.989151	0.960997	0.949244	0.964871	0.808343	0.988764	0.932197	0.996255	0.985148	0.915278	0.945628	0.996513	0.934522	0.623143	0.903009	0.368204	0.999742
Host MG (BU+PLX) n2	0.00341297	0.00469283	0.4407	0.00255973	0.999147	0.962031	0.980375	0.869881	0.577645	0.980375	0.730802	0.982082	0.951792	0.918089	0.9407	0.758532	0.984215	0.90529	0.991894	0.977389	0.898464	0.930034	0.994454	0.923208	0.571672	0.888652	0.354522	0.999147
Host MG (BU+PLX) n3	0.0035452	0.00379843	0.401114	0.0017726	0.999747	0.964042	0.975943	0.877944	0.606229	0.978476	0.778425	0.98506	0.949607	0.952393	0.943783	0.811091	0.983793	0.911876	0.994176	0.984806	0.900734	0.948848	0.995442	0.922512	0.53178	0.882249	0.273993	0.999747
Naïve MG n1	0.00894384	0.00946995	0.42378	0.0063133	0.997764	0.96212	0.965671	0.886098	0.648165	0.970801	0.773116	0.977772	0.950677	0.955807	0.941339	0.824674	0.979876	0.937788	0.991056	0.951072	0.915165	0.939761	0.992108	0.922794	0.495594	0.916217	0.264764	0.995397
Naïve MG n2	0.00548864	0.00701326	0.337094	0.00472633	0.996188	0.964629	0.961122	0.898308	0.647812	0.96844	0.799055	0.977436	0.94801	0.948773	0.940845	0.853789	0.974081	0.929562	0.988565	0.956853	0.9195	0.936576	0.98948	0.910352	0.473243	0.903949	0.181735	0.99131
Naïve MG n3	0.00618263	0.0060241	0.368738	0.00317058	0.994134	0.952283	0.947685	0.877933	0.622543	0.958307	0.778852	0.969245	0.927869	0.940393	0.931516	0.829581	0.96988	0.915663	0.98494	0.941978	0.90298	0.934528	0.985574	0.90948	0.473843	0.884908	0.210526	0.989854
BM-CD11b+ (BU+PLX) n1	0.184229	0.264229	0.996343	0.202514	0.540571	0.000457143	0.000228571	0.0982857	0	0.00914286	0.000685714	0.1088	0.0416	0.00114286	0.00457143	0	0.088	0.0774857	0.134171	0.00342857	0.9888	0.992686	0.228343	0.136229	0	0.250971	0.322286	0.00365714
BM-CD11b+ (BU+PLX) n2	0.147966	0.198691	0.995091	0.145161	0.54792	0	0.000233754	0.0546985	0	0.0126227	0.000467508	0.0516597	0.0458158	0.000467508	0.00584385	0	0.0806452	0.115942	0.199392	0.00163628	0.984572	0.990182	0.27022	0.183029	0	0.261103	0.296868	0.00210379
BM-CD11b+ (BU+PLX) n3	0.199259	0.258736	0.993751	0.200879	0.60773	0	0.00115714	0.0520713	0	0.0106457	0.00231428	0.0349456	0.0455913	0.00138857	0.00809998	0	0.0856283	0.0934969	0.193242	0.00231428	0.980097	0.9919	0.241379	0.167322	0.000694284	0.247628	0.342976	0.00208285
Fig. 4g; ; Sex all females		Mean expression in group
Sample	Cluster	Tmem119	Siglech	Sparc	Sall3	P2ry13	Gpr34	P2ry12	Fcrls	Olfml3	Sall1	Slc2a5	Hexb	Mertk	Spi1	Cx3cr1	Irf8	Aif1	Trem2	Itgam	Csf1r
MGLC (BU+PLX) n1	14	1.13787	1.19252	0.301218	0	0.793454	1.58162	1.79353	2.48149	1.37059	0.0054288	0.0524413	3.13642	2.31953	1.26466	2.94276	1.37291	1.49637	2.35481	0.969472	2.55129
MGLC (BU+PLX) n2	14	1.09432	1.39144	0.336022	0.00449016	0.885184	1.53065	1.95505	2.31729	1.25132	0.0104376	0.0494595	3.11028	2.07051	1.37591	2.94521	1.50754	1.35889	2.31765	0.86521	2.53769
MGLC (BU+PLX) n3	14	0.893113	1.44207	0.444546	0	0.83665	1.5575	1.90427	2.34856	1.15027	0	0.0547712	2.85167	2.11895	1.44393	3.052	1.38328	1.40804	2.33532	1.04121	2.54249
MGLC (BU+PLX) n1	4	0.521101	0.687601	0.0938897	0.00310759	0.449869	1.03405	1.08572	1.56586	0.705164	0.00788315	0.00830058	2.06709	1.516	1.34217	2.26298	1.18549	1.37822	1.822	0.873398	2.4141
MGLC (BU+PLX) n2	4	0.477742	0.641509	0.0870007	0.00170835	0.482583	1.07059	1.13277	1.45661	0.736655	0.00225685	0.00788931	2.16748	1.32627	1.338	2.41053	1.27584	1.43855	1.8981	0.872603	2.39823
MGLC (BU+PLX) n3	4	0.406913	0.590309	0.114202	0.00253728	0.42557	1.03051	1.06784	1.46938	0.662036	0	0.00967448	1.97053	1.47325	1.32421	2.36648	1.09738	1.4064	1.85897	0.849166	2.43713
MGLC (BU+PLX) n1	5	1.13937	1.27978	0.351979	0.00216943	0.886231	1.69935	1.90783	2.55389	1.33078	0.00512604	0.0232591	3.0826	2.3952	1.22644	3.01481	1.33509	1.43061	2.41475	1.01572	2.55912
MGLC (BU+PLX) n2	5	1.17263	1.35366	0.381769	0.0033991	0.909974	1.73183	2.03951	2.52221	1.37632	0.00591576	0.0205618	3.15496	2.27791	1.25745	3.09126	1.38217	1.4712	2.4247	1.08045	2.5919
MGLC (BU+PLX) n3	5	1.11801	1.25771	0.415093	0.00284386	0.819192	1.79273	2.09646	2.60272	1.33943	0.00897183	0.0348466	3.06107	2.39153	1.24722	3.11828	1.28911	1.37181	2.47425	0.987276	2.60177
MGLC (BU+PLX) n1	3	0.775768	1.02714	0.184699	0	0.474511	1.10427	1.54409	1.93817	0.669406	0.00751411	0.022552	2.46019	2.47475	0.923072	2.39026	0.950242	0.451381	1.42557	0.911551	2.46706
MGLC (BU+PLX) n2	3	0.700716	1.01388	0.177823	0.00113244	0.427311	1.13578	1.74981	1.91321	0.598935	0.00607064	0.026285	2.47989	2.33255	0.983716	2.41484	1.03304	0.52392	1.39432	0.969585	2.42223
MGLC (BU+PLX) n3	3	0.646619	1.03412	0.126558	0	0.317732	1.03587	1.73818	1.8489	0.532029	0	0	2.18105	2.49271	0.916605	2.48278	0.85325	0.452451	1.43816	0.78657	2.33064
MGLC (BU+PLX) n1	7	0.161075	0.130572	0.0678848	0.00647291	0.249502	0.253267	0.33613	0.428773	0.143844	0	0	0.791417	0.207498	2.24605	0.794566	0.121964	0.279835	0.478952	1.52196	0.776208
MGLC (BU+PLX) n2	7	0.0417778	0.177066	0.0504846	0	0.122301	0.209237	0.286479	0.302294	0.168977	0	0	0.995648	0.230522	2.00411	0.726928	0.101752	0.323527	0.424095	1.7361	0.667021
MGLC (BU+PLX) n3	7	0.106843	0	0	0	0.121161	0.209137	0.164224	0.13628	0.152791	0	0	0.916883	0.104517	2.01371	0.272782	0.107887	0.325407	0.366814	1.88631	0.573222
MGLC (BU+PLX) n1	0	1.53402	1.82057	0.931701	0.279761	1.0513	1.91426	2.3195	2.42092	1.6078	0.332589	0.323224	3.38306	2.588	1.30974	3.15627	1.32327	1.38201	2.35204	1.3851	2.69792
MGLC (BU+PLX) n2	0	1.43935	1.69826	0.761757	0.136892	0.980551	1.83182	2.35865	2.46634	1.4842	0.210005	0.200542	3.34143	2.38266	1.29856	3.17429	1.43199	1.44267	2.34231	1.3303	2.65422
MGLC (BU+PLX) n3	0	1.53457	1.85963	1.41131	0.33149	1.0999	2.04824	2.45398	2.47286	1.713	0.429336	0.394282	3.48914	2.57828	1.3056	3.24379	1.38652	1.44015	2.41595	1.48466	2.75029
MGLC (BU+PLX) n1	2	1.35403	1.34709	0.488725	0.0111681	0.994033	1.76032	2.01393	2.64262	1.50987	0.016989	0.0489306	3.27357	2.16868	1.28092	3.05136	1.40084	1.58163	2.57207	0.981603	2.64295
MGLC (BU+PLX) n2	2	1.40723	1.48627	0.481549	0.012814	0.963605	1.8243	2.15548	2.66252	1.54211	0.0205351	0.0490617	3.40233	2.10043	1.34422	3.14678	1.39209	1.64871	2.6044	1.09053	2.66819
MGLC (BU+PLX) n3	2	1.33927	1.43642	0.548913	0.0164106	0.968598	1.83799	1.94122	2.59593	1.32016	0.0244476	0.036103	3.2958	2.21563	1.40132	3.23762	1.43827	1.55385	2.60084	0.946539	2.69402
MGLC (BU+PLX) n1	12	0.856135	0.9298	1.03413	0.0268874	0.365204	0.971499	0.985325	1.94462	1.2572	0.22092	0.130356	2.89402	0.25433	1.17938	1.55371	0.871908	2.24894	2.41775	0.787758	2.00815
MGLC (BU+PLX) n2	12	0.904536	0.84143	0.614552	0	0.42165	0.950343	0.82171	1.74962	1.00252	0.118966	0.247078	2.93765	0.341499	1.11031	1.66873	1.06378	2.19989	2.40041	0.603458	1.84414
MGLC (BU+PLX) n3	12	0.622861	0.430867	0.57982	0.0370237	0.437507	1.04131	0.87196	1.51453	0.733144	0.0383108	0.115615	2.58431	0.286004	1.30157	1.49356	0.824781	1.96569	2.17894	0.521752	2.00158
MGLC (BU+PLX) n1	1	1.3677	1.37942	0.537966	0.0654419	0.907349	1.70047	1.80458	2.49549	1.48162	0.0762905	0.0997565	3.24003	2.33942	1.25502	2.91433	1.4377	1.50292	2.45855	1.02205	2.61078
MGLC (BU+PLX) n2	1	1.4249	1.44951	0.511564	0.0568516	0.936264	1.78265	1.95073	2.48825	1.56245	0.0720612	0.100102	3.33229	2.27783	1.25156	3.03889	1.53306	1.54365	2.49774	1.12407	2.62169
MGLC (BU+PLX) n3	1	1.34952	1.38348	0.766992	0.0292841	0.862965	1.83086	1.81444	2.49236	1.46219	0.0651278	0.0733776	3.30796	2.35039	1.28462	3.00469	1.40464	1.47662	2.42782	1.00002	2.65165
MGLC (BU+PLX) n1	13	1.06268	0.983883	0.237059	0	0.655429	1.4762	1.33766	2.33645	1.2544	0.0117158	0.00689142	2.68472	1.864	1.26506	2.69245	1.52923	1.42433	2.26936	0.905382	2.49369
MGLC (BU+PLX) n2	13	1.13581	1.2133	0.294369	0	0.723538	1.38358	1.45901	2.29294	1.28019	0	0.00362707	2.78245	1.94964	1.34452	2.77736	1.678	1.48567	2.28028	0.911052	2.51632
MGLC (BU+PLX) n3	13	0.949326	1.01833	0.288167	0	0.644483	1.35552	1.46378	2.41459	1.10005	0	0.0437899	2.69517	1.95056	1.27124	2.6986	1.54234	1.3892	2.34639	0.713316	2.4069
Fig. 4g; Sex all females		Fraction of cells in group
Sample	Cluster	Tmem119	Siglech	Sparc	Sall3	P2ry13	Gpr34	P2ry12	Fcrls	Olfml3	Sall1	Slc2a5	Hexb	Mertk	Spi1	Cx3cr1	Irf8	Aif1	Trem2	Itgam	Csf1r
MGLC (BU+PLX) n1	14	0.82963	0.740741	0.266667	0	0.681481	0.903704	0.955556	0.97037	0.933333	0.00740741	0.0444444	1	0.985185	0.896296	1	0.918519	0.948148	1	0.755556	1
MGLC (BU+PLX) n2	14	0.810526	0.805263	0.294737	0.00526316	0.757895	0.873684	0.963158	0.968421	0.889474	0.0105263	0.0684211	0.994737	0.947368	0.926316	0.994737	0.957895	0.915789	0.989474	0.705263	1
MGLC (BU+PLX) n3	14	0.666667	0.866667	0.333333	0	0.733333	0.933333	0.933333	0.966667	0.733333	0	0.0666667	0.966667	1	0.9	1	0.866667	0.9	0.966667	0.866667	1
MGLC (BU+PLX) n1	4	0.472877	0.540094	0.117925	0.00471698	0.494104	0.811321	0.784198	0.857311	0.60967	0.0117925	0.0106132	0.96816	0.863208	0.932783	0.96816	0.896226	0.910377	0.96816	0.747642	0.997642
MGLC (BU+PLX) n2	4	0.45156	0.507389	0.106732	0.00328407	0.533662	0.804598	0.778325	0.835796	0.615764	0.00328407	0.0114943	0.965517	0.816092	0.934319	0.980296	0.908046	0.916256	0.968801	0.756979	1
MGLC (BU+PLX) n3	4	0.395161	0.475806	0.112903	0.00403226	0.455645	0.770161	0.754032	0.834677	0.584677	0	0.0120968	0.955645	0.83871	0.935484	0.971774	0.842742	0.923387	0.975806	0.733871	1
MGLC (BU+PLX) n1	5	0.842712	0.776271	0.303051	0.00271186	0.773559	0.949153	0.96339	0.99322	0.892881	0.00677966	0.0257627	0.998644	0.99322	0.886102	0.999322	0.919322	0.927458	0.997288	0.789153	0.998644
MGLC (BU+PLX) n2	5	0.860252	0.815006	0.328179	0.00400916	0.784078	0.966781	0.975945	0.993127	0.928408	0.00859107	0.0292096	1	0.9874	0.911798	1	0.920389	0.940435	0.997136	0.825315	1
MGLC (BU+PLX) n3	5	0.813218	0.75	0.333333	0.00287356	0.695402	0.962644	0.977011	0.994253	0.87931	0.0114943	0.0402299	1	0.991379	0.882184	1	0.893678	0.893678	1	0.747126	1
MGLC (BU+PLX) n1	3	0.501887	0.567925	0.130189	0	0.328302	0.615094	0.756604	0.866038	0.441509	0.00566038	0.0150943	0.964151	0.954717	0.573585	0.949057	0.577358	0.313208	0.762264	0.575472	0.964151
MGLC (BU+PLX) n2	3	0.478185	0.537522	0.1274	0.0017452	0.310646	0.649215	0.82199	0.881326	0.403141	0.0052356	0.0191972	0.951134	0.937173	0.617801	0.95288	0.640489	0.376963	0.769634	0.586387	0.970332
MGLC (BU+PLX) n3	3	0.439189	0.560811	0.101351	0	0.222973	0.594595	0.824324	0.871622	0.364865	0	0	0.891892	0.959459	0.594595	0.966216	0.554054	0.317568	0.797297	0.486486	0.972973
MGLC (BU+PLX) n1	7	0.159664	0.117647	0.0588235	0.00840336	0.226891	0.226891	0.310924	0.369748	0.134454	0	0	0.605042	0.184874	0.966387	0.563025	0.134454	0.243697	0.386555	0.823529	0.613445
MGLC (BU+PLX) n2	7	0.0508475	0.152542	0.0338983	0	0.118644	0.186441	0.20339	0.237288	0.152542	0	0	0.677966	0.152542	0.915254	0.491525	0.0677966	0.254237	0.355932	0.898305	0.542373
MGLC (BU+PLX) n3	7	0.115385	0	0	0	0.115385	0.192308	0.153846	0.153846	0.115385	0	0	0.692308	0.115385	0.923077	0.192308	0.0769231	0.269231	0.307692	0.923077	0.423077
MGLC (BU+PLX) n1	0	0.923833	0.886978	0.457002	0.189189	0.825553	0.955774	0.992629	0.997543	0.938575	0.240786	0.243243	1	0.995086	0.92629	1	0.92629	0.894349	0.995086	0.879607	1
MGLC (BU+PLX) n2	0	0.925049	0.863905	0.445759	0.0986193	0.806706	0.976331	0.984221	0.996055	0.91716	0.151874	0.17357	1	0.996055	0.927022	1	0.95069	0.934911	0.990138	0.885602	1
MGLC (BU+PLX) n3	0	0.883929	0.901786	0.6875	0.214286	0.830357	0.982143	0.982143	1	0.946429	0.303571	0.3125	1	1	0.910714	1	0.919643	0.892857	1	0.919643	1
MGLC (BU+PLX) n1	2	0.834951	0.79288	0.326861	0.00970874	0.763754	0.915858	0.983819	0.993528	0.902913	0.012945	0.0517799	0.996764	0.980583	0.877023	0.993528	0.912621	0.915858	0.993528	0.702265	0.996764
MGLC (BU+PLX) n2	2	0.883333	0.83125	0.335417	0.0125	0.727083	0.95	0.979167	0.99375	0.91875	0.025	0.05	1	0.96875	0.883333	1	0.89375	0.9375	0.985417	0.766667	0.997917
MGLC (BU+PLX) n3	2	0.807692	0.794872	0.397436	0.0128205	0.692308	0.910256	0.923077	0.987179	0.782051	0.025641	0.025641	1	0.935897	0.871795	1	0.897436	0.871795	0.961538	0.666667	1
MGLC (BU+PLX) n1	12	0.488372	0.453488	0.383721	0.0232558	0.244186	0.465116	0.523256	0.77907	0.581395	0.151163	0.0813953	0.872093	0.186047	0.627907	0.72093	0.546512	0.906977	0.860465	0.44186	0.837209
MGLC (BU+PLX) n2	12	0.45614	0.45614	0.22807	0	0.263158	0.491228	0.403509	0.701754	0.561404	0.0701754	0.140351	0.912281	0.22807	0.649123	0.719298	0.561404	0.877193	0.877193	0.350877	0.754386
MGLC (BU+PLX) n3	12	0.25641	0.230769	0.205128	0.025641	0.230769	0.435897	0.384615	0.589744	0.358974	0.025641	0.0512821	0.871795	0.153846	0.641026	0.692308	0.435897	0.794872	0.871795	0.25641	0.794872
MGLC (BU+PLX) n1	1	0.881333	0.809333	0.36	0.0466667	0.76	0.941333	0.946667	0.997333	0.936	0.0653333	0.0906667	1	0.981333	0.902667	0.994667	0.934667	0.930667	1	0.768	0.998667
MGLC (BU+PLX) n2	1	0.921187	0.841351	0.348004	0.0409417	0.807574	0.95087	0.9652	0.998976	0.954964	0.0634596	0.0992835	1	0.973388	0.896622	1	0.959058	0.949846	0.996929	0.836233	1
MGLC (BU+PLX) n3	1	0.867769	0.785124	0.504132	0.0247934	0.735537	0.966942	0.892562	0.975207	0.900826	0.0578512	0.0495868	1	0.966942	0.917355	0.991736	0.909091	0.933884	0.991736	0.727273	1
MGLC (BU+PLX) n1	13	0.834906	0.679245	0.235849	0	0.636792	0.924528	0.867925	0.995283	0.896226	0.0188679	0.0141509	0.995283	0.95283	0.933962	1	0.933962	0.933962	0.995283	0.783019	0.985849
MGLC (BU+PLX) n2	13	0.880435	0.788043	0.271739	0	0.706522	0.913043	0.902174	0.972826	0.940217	0	0.00543478	1	0.978261	0.918478	1	0.994565	0.945652	0.994565	0.836957	1
MGLC (BU+PLX) n3	13	0.660714	0.714286	0.285714	0	0.660714	0.875	0.892857	0.982143	0.857143	0	0.0357143	1	1	0.928571	0.982143	0.982143	0.892857	1	0.678571	1

## Sheet: Fig. 5
Fig. 5a; Sex all females	Mean expression in group
Sample	Clec10a	Mgl2	Dab2	H2-Ab1	H2-Eb1	Ccr2	Klra2	Cd74	F13a1	Gas6	Fcgr1	Cd163	Snx2	P2rx7	Clec4n	H2-Aa	Adgre1	Folr2	Mrc1	Cd14	Arg1	Cd36	Ccr1	Lyve1	Ms4a6c	Egfl7	Lilra5	Axl	Snx6	Tgfbi
MGLC (BU+PLX) n1	0.0793847	0.141727	1.539	1.24489	1.08881	0.130646	0.956515	1.73855	0.656485	0.495008	0.967836	0.0910036	0.819699	0.940244	0.159345	1.16852	1.80834	0.0580994	1.79487	1.11067	0.00789933	0.355806	0.669099	0.026039	1.42035	0.0482108	0.315802	1.01514	0.70384	0.958988
MGLC (BU+PLX) n2	0.0514394	0.0955755	1.44717	1.52072	1.2923	0.119025	1.21048	2.0805	0.393602	0.470237	1.04169	0.0478822	0.862667	0.980288	0.138343	1.44508	1.91766	0.0339268	1.74955	0.948395	0.00609218	0.398464	0.741995	0.0081824	1.40846	0.031215	0.272586	1.10518	0.692786	0.903327
MGLC (BU+PLX) n3	0.0976107	0.181709	1.60119	1.63935	1.49715	0.207172	0.856845	2.1397	0.67229	0.578717	0.965508	0.0749039	0.860989	0.953608	0.117328	1.62902	1.85	0.0563992	1.94112	1.02782	0.00452791	0.543176	0.620314	0.0133765	1.36473	0.0562065	0.30329	0.942715	0.749709	0.932557
Host MG (BU+PLX) n1	0.00631725	0.00560418	0.273239	0.0944126	0.0456967	0.0318466	0.114857	0.203144	0.0461128	0.463384	1.14356	0.0096553	0.823877	0.946385	0.018839	0.0520981	1.09069	0.012902	0.219822	0.928655	0.00635372	0.0321914	0.195432	0.00653897	0.487707	0.0032602	0.256768	0.196186	0.731949	0.336264
Host MG (BU+PLX) n2	0.00759166	0.00668003	0.341079	0.210208	0.140318	0.0436105	0.190975	0.342452	0.0502848	0.508419	1.14015	0.0138874	0.829452	0.997229	0.0238127	0.164789	1.21839	0.0149348	0.354502	0.829028	0.00727735	0.0487168	0.237503	0.00562704	0.534658	0.0078645	0.170383	0.265265	0.768362	0.344185
Host MG (BU+PLX) n3	0.00796673	0.0065156	0.244063	0.113629	0.0676221	0.0443842	0.0766514	0.192303	0.0460209	0.494637	1.12386	0.0132371	0.826639	0.940849	0.0162879	0.0843451	1.14216	0.0158379	0.240766	0.843754	0.00497451	0.0347224	0.185752	0.00815812	0.412946	0.00851051	0.172187	0.14809	0.753772	0.276284
Naïve MG n1	0.0172549	0.0423842	0.162163	0.314897	0.237808	0.0557935	0.0413133	0.534526	0.0726921	0.681913	1.21527	0.0262322	0.739361	0.799929	0.0162518	0.24436	1.04947	0.0265486	0.126729	1.15124	0.00321043	0.0456041	0.0472618	0.0101151	0.317706	0.00964622	0.170514	0.0827838	0.842876	0.233418
Naïve MG n2	0.0190411	0.0425887	0.155291	0.280628	0.236262	0.0747141	0.0463738	0.465544	0.0709523	0.628033	1.23402	0.0212202	0.778936	0.83747	0.0111869	0.234051	1.03477	0.0240903	0.125357	1.0082	0.003136	0.034578	0.0442471	0.00669451	0.337502	0.0101624	0.186039	0.066756	0.85731	0.238188
Naïve MG n3	0.0185026	0.0388184	0.144035	0.291121	0.236174	0.0833143	0.0547073	0.489132	0.0685684	0.59735	1.23469	0.0236246	0.755174	0.843254	0.0152106	0.245853	1.04061	0.0234014	0.1178	1.01888	0.00265581	0.0512061	0.0566812	0.0128547	0.345305	0.00733771	0.154374	0.0736008	0.8361	0.24032
BM-CD11b+ (BU+PLX) n1	0.0308792	0.00748952	0.00147702	0.0478259	0.0337335	0.397043	0.650083	0.128411	0.443483	0.000565189	0.0877816	0.00163521	0.279431	0.0472387	0.00880292	0.050551	0.180979	0.00145915	0.00769583	0.0462389	0.00156228	0.0028365	0.987111	0.0219425	0.358557	0.00537203	0.00125105	0.00661412	0.516145	0.803717
BM-CD11b+ (BU+PLX) n2	0.0546477	0.00733702	0.00150622	0.163348	0.128323	0.52231	0.706977	0.379142	0.57338	0	0.087129	0.00345495	0.30178	0.0717786	0.0103308	0.173249	0.241211	0.000695547	0.0297619	0.0274293	0.00132722	0.0135551	0.74927	0.0337803	0.496195	0.00509678	0.00362817	0.0126307	0.509924	0.689971
BM-CD11b+ (BU+PLX) n3	0.0404035	0.00996595	0.00107828	0.0895954	0.0579052	0.469887	0.49883	0.236675	0.537107	0	0.0485077	0.00407762	0.292206	0.0643376	0.00379093	0.0899183	0.204234	0.000492936	0.0188468	0.0391821	0.00107116	0.0140161	0.735956	0.0338791	0.433855	0.00687296	0.00310181	0.0103745	0.502599	0.595168
Fig. 5a; Sex all females	Fraction of cells in group
Sample	Clec10a	Mgl2	Dab2	H2-Ab1	H2-Eb1	Ccr2	Klra2	Cd74	F13a1	Gas6	Fcgr1	Cd163	Snx2	P2rx7	Clec4n	H2-Aa	Adgre1	Folr2	Mrc1	Cd14	Arg1	Cd36	Ccr1	Lyve1	Ms4a6c	Egfl7	Lilra5	Axl	Snx6	Tgfbi
MGLC (BU+PLX) n1	0.0671642	0.106049	0.834053	0.641398	0.555381	0.0836606	0.657306	0.782207	0.357816	0.436174	0.749411	0.0948547	0.683032	0.705224	0.155538	0.585428	0.924195	0.0520424	0.859191	0.752946	0.00981932	0.25491	0.491752	0.017282	0.849764	0.0549882	0.32011	0.750786	0.631972	0.736842
MGLC (BU+PLX) n2	0.0498152	0.0756909	0.828375	0.740011	0.634747	0.0785073	0.763422	0.84721	0.252596	0.437951	0.787361	0.0533357	0.713959	0.744059	0.147861	0.68157	0.944376	0.0353811	0.86446	0.714487	0.00880127	0.292202	0.556064	0.00756909	0.860588	0.0371413	0.289562	0.798451	0.639676	0.728041
MGLC (BU+PLX) n3	0.0791311	0.134988	0.820016	0.684251	0.61986	0.117921	0.588053	0.776571	0.342901	0.473235	0.737781	0.0783553	0.680372	0.688906	0.116369	0.664856	0.915438	0.0457719	0.854926	0.70287	0.00620636	0.349884	0.456943	0.0116369	0.823894	0.0581846	0.283941	0.687355	0.625291	0.70287
Host MG (BU+PLX) n1	0.00464936	0.00529511	0.249645	0.100607	0.0411985	0.0387447	0.0834302	0.20031	0.027767	0.495544	0.85884	0.00852383	0.742994	0.778639	0.0184683	0.0463645	0.818287	0.0138189	0.141418	0.771148	0.00826553	0.0273796	0.161824	0.00503681	0.455637	0.00439106	0.293555	0.183133	0.698179	0.375048
Host MG (BU+PLX) n2	0.00682594	0.00511945	0.273464	0.151024	0.087884	0.0533276	0.129266	0.227816	0.0302901	0.504693	0.842577	0.0110922	0.727389	0.788396	0.0234642	0.0955631	0.84343	0.0149317	0.200512	0.723549	0.00895904	0.037116	0.18686	0.00426621	0.46971	0.00853242	0.199659	0.21843	0.694539	0.358362
Host MG (BU+PLX) n3	0.00582426	0.00557103	0.191947	0.0947075	0.0463408	0.0546974	0.0546974	0.153457	0.02431	0.488731	0.833122	0.0111421	0.719929	0.762218	0.0141808	0.0562168	0.819448	0.0141808	0.131426	0.722715	0.00633072	0.0268422	0.150165	0.00557103	0.389972	0.00835655	0.191694	0.130413	0.676627	0.301342
Naïve MG n1	0.0140734	0.0293305	0.138498	0.235959	0.158622	0.0449822	0.0310404	0.382086	0.0410364	0.608181	0.860187	0.0181507	0.662633	0.6675	0.0134158	0.159937	0.78298	0.0249901	0.0768118	0.81481	0.0048665	0.0334079	0.0412995	0.00683941	0.30317	0.00999605	0.183349	0.0797054	0.7209	0.247534
Naïve MG n2	0.0170758	0.0259186	0.133557	0.20247	0.158713	0.0579357	0.0339991	0.330691	0.038268	0.569447	0.857143	0.0153987	0.671901	0.682726	0.0103674	0.147279	0.762616	0.0207349	0.080805	0.764598	0.00442141	0.0251563	0.0355237	0.00411648	0.31392	0.0106724	0.194694	0.0615948	0.711694	0.247751
Naïve MG n3	0.0155358	0.0253646	0.123653	0.204661	0.151078	0.0642042	0.0409004	0.342422	0.038364	0.540742	0.847654	0.0160114	0.651237	0.677869	0.0128408	0.154407	0.760463	0.0199746	0.0749841	0.763475	0.00396322	0.035669	0.0426443	0.00760938	0.309924	0.00760938	0.16376	0.0670577	0.698954	0.242232
BM-CD11b+ (BU+PLX) n1	0.0518857	0.0164571	0.00205714	0.0578286	0.0384	0.224686	0.542629	0.1616	0.231086	0.000685714	0.106514	0.00365714	0.373943	0.0788571	0.0107429	0.0582857	0.195886	0.00182857	0.00982857	0.0811429	0.0032	0.00297143	0.784229	0.0374857	0.206857	0.0130286	0.00114286	0.0137143	0.649371	0.614629
BM-CD11b+ (BU+PLX) n2	0.0729313	0.0105189	0.00187003	0.098878	0.0762038	0.258766	0.525479	0.228845	0.269752	0	0.107059	0.00584385	0.375409	0.101449	0.0130902	0.100514	0.233287	0.00116877	0.0261805	0.045582	0.00280505	0.0147265	0.619215	0.0474521	0.240065	0.0102852	0.00327256	0.0203366	0.608228	0.535063
BM-CD11b+ (BU+PLX) n3	0.0592455	0.0189771	0.00208285	0.0722055	0.0411942	0.246702	0.421662	0.189771	0.245776	0	0.0664198	0.00647998	0.37931	0.0939597	0.00601713	0.0682712	0.199722	0.000925712	0.0192085	0.0680398	0.00231428	0.0115714	0.630178	0.0492941	0.234668	0.0148114	0.00323999	0.0166628	0.616987	0.498264
Fig. 5b; Sex all females		Mean expression in group
Sample	Sample	Adgre1	Mrc1	Dab2	Axl	Lilra5	H2-Aa	Egfl7	Cd163	Mgl2	Gas6	Cd36	Cd74	Tgfbi	Lyve1	Clec10a	Arg1	Cd14	Clec4n	Folr2	P2rx7	Klra2	Ccr2	Ccr1	H2-Ab1	Snx2	F13a1	H2-Eb1	Fcgr1	Snx6	Ms4a6c
MGLC (BU+PLX) n1	14	1.88256	1.94561	1.53196	1.32156	0.253016	0.803316	0.0187847	0.0449948	0.018257	0.544854	0.288664	1.38228	0.984691	0	0.0290709	0.00499408	0.923119	0.0889781	0.0291222	1.08787	1.1235	0.0107133	0.660923	0.888973	0.970648	0.403909	0.762051	1.66062	0.709425	1.97247
MGLC (BU+PLX) n2	14	1.97223	1.83813	1.34644	1.39925	0.208398	1.38635	0.0416715	0.0408323	0.0168625	0.505483	0.401096	2.02405	0.840373	0	0.00375723	0.00517038	0.761934	0.0960827	0.0276786	1.01851	1.40665	0.0391553	0.662594	1.47238	0.974386	0.290491	1.19954	1.63665	0.753596	1.75027
MGLC (BU+PLX) n3	14	1.91758	2.16182	1.54246	1.2973	0.246117	1.47413	0.0586804	0.123879	0.247593	0.518167	0.505522	1.80845	1.01733	0	0	0	0.872099	0.0369028	0.0361386	0.992993	0.95048	0.0943378	0.574499	1.41006	0.958303	0.568877	1.29488	1.35622	0.945533	1.77153
MGLC (BU+PLX) n1	4	1.862	2.32625	2.08998	1.01006	0.568916	3.15631	0.0952759	0.229561	0.680625	0.845699	0.847928	3.98591	1.23808	0.120577	0.352973	0.00662356	1.66827	0.267199	0.222418	0.932199	1.02415	0.532133	0.695167	3.16966	1.03002	1.68747	3.07673	1.03875	0.767324	1.59477
MGLC (BU+PLX) n2	4	1.89093	2.2102	1.86859	1.04587	0.545633	3.7707	0.0614478	0.171681	0.653543	0.816207	1.1315	4.55486	1.19732	0.0580926	0.282722	0.0108034	1.54147	0.18915	0.157613	0.885236	1.33582	0.597811	0.69617	3.76062	1.02238	1.34015	3.70084	1.09547	0.681035	1.53993
MGLC (BU+PLX) n3	4	1.87129	2.50545	2.23406	0.92704	0.656527	3.65768	0.109839	0.1588	0.743957	0.968071	1.13666	4.3941	1.26531	0.0549927	0.370624	0.0117632	1.67434	0.240821	0.193216	0.913249	1.07077	0.645353	0.647433	3.59491	1.0335	1.7355	3.5535	1.09662	0.786382	1.6041
MGLC (BU+PLX) n1	5	2.03848	2.0019	1.70207	1.15053	0.285943	0.783702	0.0533783	0.0912632	0.0203715	0.492622	0.366426	1.29206	0.998374	0.00396593	0.020066	0.00726278	1.00641	0.169636	0.0236429	1.09137	0.961742	0.0237035	0.703525	0.865464	0.85185	0.589182	0.656914	1.07698	0.790314	1.61101
MGLC (BU+PLX) n2	5	2.13421	2.01248	1.68186	1.22668	0.279032	1.30635	0.0378911	0.0487745	0.0197596	0.487094	0.418999	1.91027	0.948107	0.00167789	0.0167311	0.006978	0.923473	0.175857	0.028126	1.11655	1.24061	0.0219602	0.794632	1.39288	0.927144	0.352072	1.10135	1.16481	0.791828	1.58375
MGLC (BU+PLX) n3	5	2.16506	2.27543	1.8197	1.18174	0.267845	1.10121	0.0538497	0.0588397	0.0197506	0.571853	0.517386	1.56462	0.991129	0.00219462	0.0105516	0.00624523	0.938497	0.114539	0.0174565	1.1566	0.887853	0.0366326	0.673744	1.17839	0.848234	0.480909	0.946646	1.08532	0.864	1.57277
MGLC (BU+PLX) n1	3	1.99856	1.93179	1.55519	1.05864	0.195847	0.681316	0.0126964	0.0580819	0.0226834	0.333449	0.192252	1.23493	0.767227	0.00687975	0.017311	0.0130997	0.712928	0.0896865	0.0122913	0.95264	0.964876	0.0309681	0.399639	0.727892	0.661423	0.4827	0.693976	0.563984	0.560881	0.824953
MGLC (BU+PLX) n2	3	2.05445	1.88849	1.59141	1.01276	0.151864	0.898585	0.0178215	0.043541	0.0260995	0.382757	0.262757	1.46424	0.743797	0.00142636	0.0158643	0.00748629	0.582328	0.0868283	0.00721087	1.04154	1.10431	0.0547558	0.449324	0.888667	0.778428	0.302955	0.769943	0.536137	0.535634	0.778642
MGLC (BU+PLX) n3	3	2.20486	2.15599	1.8645	0.811768	0.152662	0.862683	0.027666	0.0761801	0.0174016	0.446231	0.438278	1.25857	0.696684	0	0.0240468	0	0.544683	0.0679468	0.0500664	0.97587	0.712253	0.0355432	0.334039	0.90128	0.861447	0.456152	0.722722	0.523308	0.707397	0.730212
MGLC (BU+PLX) n1	7	0.463971	0.201492	0.212226	0.0814809	0.0418774	0.644506	0	0.0162524	0.0237913	0.0293085	0.0247109	0.953555	1.2694	0.0277337	0.00711248	0	1.24336	0.249082	0.0272582	0.0609287	1.14508	0.0448462	1.90954	0.597151	0.172423	0.0570921	0.464376	0.131792	0.366632	0.191624
MGLC (BU+PLX) n2	7	0.515074	0.281969	0.159679	0.110537	0.0426905	0.585162	0	0	0	0.0448199	0.0112191	0.891666	1.04341	0	0	0	0.618916	0.149903	0	0.146116	1.03929	0.0429403	1.8487	0.650102	0.110686	0.065721	0.476843	0.112555	0.333838	0.132019
MGLC (BU+PLX) n3	7	0.437328	0.185358	0.256316	0.141278	0	0.54778	0	0	0	0	0	0.982319	1.01256	0.0284277	0	0	0.516635	0.103048	0	0	1.0544	0.0318868	2.02797	0.35903	0.301826	0.0394216	0.633049	0.11576	0.567298	0.153753
MGLC (BU+PLX) n1	0	1.72661	1.4159	1.16796	0.963076	0.324657	0.514161	0.0214781	0.041053	0.00519994	0.397733	0.084769	0.944375	0.762147	0	0.00818246	0.0124835	0.78234	0.107162	0.0195458	1.09845	0.942907	0.0186099	0.59461	0.628748	0.913699	0.254581	0.464192	1.02276	0.717598	1.31514
MGLC (BU+PLX) n2	0	1.9047	1.52992	1.25446	1.15319	0.261242	0.797623	0.0167598	0.0207759	0.0128225	0.388895	0.14913	1.35557	0.776812	0	0.0092132	0.00506523	0.637472	0.0883692	0.0144705	1.16269	1.22607	0.0288605	0.793028	0.910796	0.941656	0.128359	0.689113	1.0363	0.753283	1.31847
MGLC (BU+PLX) n3	0	1.64102	1.45959	1.04961	0.859783	0.162507	0.858151	0.0279825	0.0384629	0.0260936	0.461351	0.201441	1.1349	0.603863	0	0.0187506	0	0.798787	0.0542367	0.00981629	1.22653	0.739253	0.0726222	0.680382	0.819954	0.930972	0.148233	0.687912	1.0497	0.885854	1.18737
MGLC (BU+PLX) n1	2	1.85628	1.65125	1.37616	1.08403	0.310133	0.618825	0.0431235	0.0539562	0.0155648	0.473183	0.126931	1.08704	0.94688	0	0.0114729	0.00229897	0.951669	0.156703	0.00502327	1.00379	1.00362	0.016427	0.767869	0.754997	0.766338	0.32363	0.559649	1.10131	0.710051	1.66157
MGLC (BU+PLX) n2	2	1.98377	1.67783	1.32756	1.14372	0.227523	0.968281	0.0283434	0.0212684	0.00920344	0.424489	0.193902	1.59213	0.930029	0.00341038	0.014467	0.00445745	0.87907	0.125861	0.0178834	0.962863	1.29336	0.0174679	0.870259	1.10645	0.796846	0.2404	0.812135	1.14855	0.695611	1.63346
MGLC (BU+PLX) n3	2	2.02249	1.77382	1.30087	1.11265	0.242623	0.917655	0.0243755	0.0252488	0.0112238	0.520084	0.251696	1.31539	0.969853	0	0	0	0.891368	0.0638575	0	1.08999	1.0163	0.037186	0.653822	0.808639	0.854455	0.329851	0.690832	1.11685	0.759175	1.55841
MGLC (BU+PLX) n1	12	0.882344	1.09295	0.982251	0.530161	0.295291	1.908	0.0625666	0.104544	0.315297	0.634072	0.389958	2.45705	0.64604	0.187982	0.22711	0	0.923099	0.192813	0.27614	0.125627	0.369247	0.103617	0.312252	1.81278	0.914396	0.678504	1.7978	0.774535	0.516236	1.23339
MGLC (BU+PLX) n2	12	0.866824	1.011	0.755795	0.601947	0.379124	2.74531	0.0133816	0	0.361561	0.623124	0.49139	3.70136	0.908416	0.0344204	0.278152	0	0.643615	0.0972666	0.0493917	0.217222	0.391814	0.248116	0.421597	2.61845	0.731057	0.351002	2.82395	0.856327	0.427228	1.25087
MGLC (BU+PLX) n3	12	0.899098	0.591962	0.961228	0.46645	0.239125	2.54142	0.153684	0.0342384	0.200058	0.70229	0.475668	2.90948	0.767271	0	0.126562	0	0.885139	0.251044	0.12113	0.125795	0.267742	0.15018	0.226073	2.18211	0.788535	0.675501	2.33726	0.742692	0.354821	1.32596
MGLC (BU+PLX) n1	1	1.78943	1.5422	1.37278	1.0318	0.275733	0.618988	0.0451888	0.0326891	0.0111119	0.417655	0.225124	1.12547	0.902633	0.00140663	0.0105402	0.00961188	1.17022	0.101697	0.0195918	0.981208	0.997545	0.0265365	0.736447	0.743626	0.770729	0.350903	0.557782	1.04645	0.679354	1.4783
MGLC (BU+PLX) n2	1	1.90068	1.45705	1.24233	1.17464	0.236403	0.933	0.0178615	0.0144915	0.0109703	0.431717	0.256034	1.52965	0.888053	0.000908407	0.00798153	0.0030899	1.05032	0.134513	0.0155597	0.99993	1.25834	0.0239964	0.872538	1.0351	0.826316	0.178372	0.759346	1.14019	0.678961	1.45627
MGLC (BU+PLX) n3	1	1.92654	1.75107	1.36527	1.10858	0.238903	0.899033	0.00951696	0.0478365	0.0118695	0.483179	0.455443	1.32996	0.860131	0	0.00633415	0.00616423	1.04625	0.0605567	0	1.03327	0.8466	0.007531	0.730428	1.02574	0.868005	0.229916	0.822787	1.14517	0.623521	1.49461
MGLC (BU+PLX) n1	13	1.85804	1.76905	1.50215	1.06702	0.338867	1.17851	0.0451375	0.076926	0.0452263	0.480733	0.29166	1.86625	0.951465	0	0.0245238	0	1.84452	0.141785	0.0137261	0.679719	0.856439	0.016184	0.433336	1.2913	0.758939	0.433209	1.08354	1.02113	0.72828	1.43344
MGLC (BU+PLX) n2	13	1.93974	1.74754	1.43925	1.07287	0.339065	1.97018	0.0319062	0.0221348	0.0299551	0.44671	0.447383	2.66559	0.911167	0.00324906	0.0242984	0.0154799	1.83147	0.119801	0.00963517	0.689249	1.12628	0.0313567	0.515072	2.04379	0.786849	0.396588	1.73885	1.1202	0.679312	1.32426
MGLC (BU+PLX) n3	13	1.9154	1.83673	1.43994	0.890405	0.369198	1.52376	0.101006	0.0985531	0.0568934	0.627194	0.478655	2.19216	1.02328	0	0.0432685	0	1.74178	0.0957792	0.0522424	0.845316	0.830425	0.00980035	0.530469	1.7005	0.672224	0.680394	1.40934	1.0842	0.694846	1.40905
Fig. 5b; Sex all females		Fraction of cells in group
Sample	Sample	Adgre1	Mrc1	Dab2	Axl	Lilra5	H2-Aa	Egfl7	Cd163	Mgl2	Gas6	Cd36	Cd74	Tgfbi	Lyve1	Clec10a	Arg1	Cd14	Clec4n	Folr2	P2rx7	Klra2	Ccr2	Ccr1	H2-Ab1	Snx2	F13a1	H2-Eb1	Fcgr1	Snx6	Ms4a6c
MGLC (BU+PLX) n1	14	0.955556	0.933333	0.896296	0.896296	0.274074	0.540741	0.0222222	0.0518519	0.0148148	0.503704	0.259259	0.814815	0.814815	0	0.037037	0.00740741	0.718519	0.103704	0.037037	0.82963	0.755556	0.0148148	0.548148	0.614815	0.8	0.274074	0.525926	0.97037	0.637037	1
MGLC (BU+PLX) n2	14	0.984211	0.878947	0.863158	0.910526	0.247368	0.684211	0.0421053	0.0473684	0.0210526	0.484211	0.336842	0.884211	0.726316	0	0.00526316	0.0105263	0.673684	0.110526	0.0421053	0.778947	0.857895	0.0315789	0.515789	0.8	0.794737	0.236842	0.673684	0.947368	0.710526	0.931579
MGLC (BU+PLX) n3	14	0.966667	0.933333	0.833333	0.866667	0.266667	0.666667	0.0666667	0.0666667	0.133333	0.5	0.3	0.666667	0.7	0	0	0	0.7	0.0333333	0.0333333	0.766667	0.633333	0.1	0.5	0.6	0.766667	0.366667	0.533333	0.866667	0.733333	1
MGLC (BU+PLX) n1	4	0.985849	0.938679	0.944575	0.795991	0.536557	0.897406	0.107311	0.209906	0.505896	0.59434	0.533019	0.954009	0.885613	0.0754717	0.274764	0.00943396	0.911557	0.233491	0.181604	0.73467	0.708726	0.305425	0.554245	0.90684	0.790094	0.681604	0.885613	0.839623	0.71816	0.95283
MGLC (BU+PLX) n2	4	0.973727	0.932677	0.8867	0.816092	0.525452	0.955665	0.0804598	0.172414	0.494253	0.602627	0.676519	0.985222	0.880131	0.045977	0.252874	0.0164204	0.898194	0.180624	0.126437	0.730706	0.824302	0.348112	0.55665	0.958949	0.801314	0.587849	0.945813	0.883415	0.661741	0.944171
MGLC (BU+PLX) n3	4	0.987903	0.955645	0.96371	0.741935	0.560484	0.935484	0.133065	0.157258	0.532258	0.66129	0.673387	0.967742	0.899194	0.0403226	0.302419	0.016129	0.923387	0.237903	0.153226	0.697581	0.721774	0.366935	0.524194	0.923387	0.798387	0.665323	0.907258	0.879032	0.697581	0.959677
MGLC (BU+PLX) n1	5	0.991186	0.955254	0.922712	0.851525	0.306441	0.568814	0.0616949	0.109831	0.0237288	0.480678	0.282034	0.787119	0.801356	0.00542373	0.0250847	0.0108475	0.785763	0.183729	0.0325424	0.808814	0.684746	0.0284746	0.532203	0.628475	0.743051	0.383729	0.503729	0.842034	0.698983	0.950508
MGLC (BU+PLX) n2	5	0.991982	0.95819	0.935853	0.889462	0.310424	0.711913	0.0452463	0.0601375	0.0223368	0.490836	0.332188	0.872852	0.790378	0.00286369	0.021764	0.0114548	0.771478	0.195876	0.034937	0.841352	0.814433	0.0269187	0.612257	0.774341	0.784651	0.268041	0.652921	0.887171	0.721077	0.95189
MGLC (BU+PLX) n3	5	0.997126	0.979885	0.942529	0.853448	0.275862	0.62931	0.0574713	0.0747126	0.0258621	0.508621	0.359195	0.778736	0.764368	0.00287356	0.0143678	0.00862069	0.747126	0.117816	0.0201149	0.83046	0.62069	0.0287356	0.502874	0.675287	0.689655	0.333333	0.586207	0.83046	0.706897	0.939655
MGLC (BU+PLX) n1	3	0.901887	0.856604	0.749057	0.645283	0.145283	0.392453	0.00943396	0.045283	0.0169811	0.232075	0.120755	0.620755	0.483019	0.00377358	0.0113208	0.0113208	0.422642	0.054717	0.00943396	0.564151	0.543396	0.0188679	0.254717	0.413208	0.445283	0.245283	0.390566	0.386792	0.396226	0.513208
MGLC (BU+PLX) n2	3	0.926702	0.844677	0.783595	0.626527	0.118674	0.497382	0.0139616	0.0296684	0.0191972	0.26178	0.160558	0.706806	0.495637	0.0017452	0.0122164	0.0069808	0.376963	0.0541012	0.0052356	0.626527	0.617801	0.0383944	0.291449	0.504363	0.509599	0.165794	0.422339	0.378709	0.380454	0.502618
MGLC (BU+PLX) n3	3	0.952703	0.885135	0.831081	0.506757	0.128378	0.472973	0.0202703	0.0540541	0.0135135	0.310811	0.236486	0.581081	0.439189	0	0.0135135	0	0.371622	0.0540541	0.0337838	0.554054	0.425676	0.027027	0.209459	0.506757	0.547297	0.222973	0.385135	0.358108	0.472973	0.459459
MGLC (BU+PLX) n1	7	0.361345	0.151261	0.210084	0.0840336	0.0420168	0.495798	0	0.0252101	0.0168067	0.0168067	0.0252101	0.714286	0.806723	0.0252101	0.00840336	0	0.663866	0.159664	0.0168067	0.0588235	0.722689	0.0420168	0.907563	0.504202	0.142857	0.0420168	0.394958	0.134454	0.336134	0.176471
MGLC (BU+PLX) n2	7	0.372881	0.169492	0.135593	0.118644	0.0338983	0.423729	0	0	0	0.0677966	0.0169492	0.644068	0.677966	0	0	0	0.389831	0.118644	0	0.101695	0.694915	0.0508475	0.915254	0.559322	0.101695	0.0508475	0.372881	0.118644	0.372881	0.118644
MGLC (BU+PLX) n3	7	0.307692	0.153846	0.269231	0.0769231	0	0.461538	0	0	0	0	0	0.653846	0.615385	0.0384615	0	0	0.307692	0.0769231	0	0	0.692308	0.0384615	0.884615	0.346154	0.230769	0.0384615	0.5	0.115385	0.346154	0.115385
MGLC (BU+PLX) n1	0	0.945946	0.773956	0.764128	0.707617	0.383292	0.484029	0.029484	0.0565111	0.00737101	0.449631	0.0909091	0.727273	0.683047	0	0.00982801	0.017199	0.722359	0.130221	0.027027	0.842752	0.619165	0.029484	0.469287	0.572482	0.788698	0.19656	0.464373	0.813268	0.687961	0.859951
MGLC (BU+PLX) n2	0	0.976331	0.836292	0.802761	0.812623	0.293886	0.589744	0.0216963	0.0295858	0.0177515	0.43787	0.159763	0.812623	0.706114	0	0.0138067	0.00591716	0.633136	0.110454	0.0236686	0.869822	0.759369	0.0374753	0.607495	0.682446	0.800789	0.130178	0.566075	0.822485	0.719921	0.865878
MGLC (BU+PLX) n3	0	0.919643	0.767857	0.696429	0.633929	0.169643	0.633929	0.0357143	0.0535714	0.0357143	0.535714	0.1875	0.723214	0.598214	0	0.0267857	0	0.758929	0.0625	0.0178571	0.901786	0.508929	0.0446429	0.517857	0.589286	0.776786	0.116071	0.553571	0.866071	0.758929	0.8125
MGLC (BU+PLX) n1	2	0.951456	0.877023	0.841424	0.789644	0.304207	0.482201	0.0485437	0.0582524	0.0161812	0.436893	0.126214	0.702265	0.702265	0	0.0161812	0.00323625	0.7411	0.152104	0.00647249	0.747573	0.679612	0.0161812	0.546926	0.576052	0.650485	0.239482	0.446602	0.799353	0.592233	0.919094
MGLC (BU+PLX) n2	2	0.975	0.864583	0.839583	0.81875	0.2375	0.597917	0.0333333	0.0270833	0.0104167	0.397917	0.147917	0.79375	0.73125	0.00416667	0.01875	0.00625	0.695833	0.129167	0.0229167	0.733333	0.777083	0.0208333	0.602083	0.683333	0.645833	0.191667	0.527083	0.816667	0.597917	0.935417
MGLC (BU+PLX) n3	2	0.948718	0.884615	0.75641	0.74359	0.205128	0.576923	0.025641	0.025641	0.0128205	0.461538	0.205128	0.692308	0.730769	0	0	0	0.653846	0.0641026	0	0.74359	0.653846	0.025641	0.423077	0.487179	0.641026	0.230769	0.435897	0.820513	0.602564	0.923077
MGLC (BU+PLX) n1	12	0.523256	0.488372	0.476744	0.360465	0.186047	0.639535	0.0348837	0.0465116	0.151163	0.372093	0.197674	0.72093	0.395349	0.0930233	0.116279	0	0.55814	0.116279	0.139535	0.0813953	0.232558	0.0697674	0.197674	0.627907	0.488372	0.302326	0.593023	0.488372	0.325581	0.674419
MGLC (BU+PLX) n2	12	0.45614	0.508772	0.368421	0.403509	0.245614	0.736842	0.0175439	0	0.175439	0.368421	0.298246	0.912281	0.526316	0.0350877	0.175439	0	0.350877	0.0526316	0.0175439	0.157895	0.280702	0.105263	0.263158	0.719298	0.45614	0.175439	0.719298	0.491228	0.263158	0.649123
MGLC (BU+PLX) n3	12	0.487179	0.25641	0.410256	0.282051	0.153846	0.666667	0.0769231	0.025641	0.0769231	0.358974	0.282051	0.641026	0.358974	0	0.0512821	0	0.461538	0.153846	0.0512821	0.0512821	0.153846	0.0769231	0.128205	0.564103	0.410256	0.25641	0.589744	0.358974	0.205128	0.589744
MGLC (BU+PLX) n1	1	0.964	0.866667	0.866667	0.790667	0.304	0.518667	0.0546667	0.04	0.0146667	0.433333	0.190667	0.754667	0.754667	0.00266667	0.0133333	0.012	0.845333	0.117333	0.0213333	0.786667	0.726667	0.0333333	0.538667	0.604	0.712	0.266667	0.497333	0.836	0.662667	0.913333
MGLC (BU+PLX) n2	1	0.986694	0.849539	0.822927	0.867963	0.272262	0.643808	0.0235415	0.0194473	0.0153531	0.439099	0.221085	0.828045	0.760491	0.00102354	0.011259	0.00409417	0.833163	0.153531	0.0225179	0.796315	0.811668	0.0317298	0.643808	0.712385	0.73695	0.171955	0.586489	0.885363	0.668373	0.927329
MGLC (BU+PLX) n3	1	0.983471	0.917355	0.826446	0.809917	0.272727	0.545455	0.00826446	0.0578512	0.0165289	0.479339	0.289256	0.702479	0.752066	0	0.00826446	0.00826446	0.743802	0.0578512	0	0.801653	0.661157	0.00826446	0.53719	0.661157	0.785124	0.206612	0.53719	0.884298	0.586777	0.917355
MGLC (BU+PLX) n1	13	0.990566	0.924528	0.891509	0.882075	0.410377	0.632075	0.0613208	0.0990566	0.0377358	0.481132	0.25	0.900943	0.811321	0	0.0330189	0	0.957547	0.174528	0.0188679	0.580189	0.693396	0.0141509	0.382075	0.726415	0.754717	0.334906	0.636792	0.877358	0.716981	0.943396
MGLC (BU+PLX) n2	13	0.994565	0.918478	0.891304	0.88587	0.407609	0.831522	0.048913	0.0380435	0.0326087	0.527174	0.369565	0.956522	0.809783	0.00543478	0.0380435	0.0217391	0.983696	0.157609	0.0163043	0.657609	0.809783	0.0434783	0.483696	0.875	0.73913	0.309783	0.771739	0.875	0.690217	0.934783
MGLC (BU+PLX) n3	13	0.982143	0.910714	0.875	0.767857	0.410714	0.696429	0.0892857	0.125	0.0714286	0.553571	0.392857	0.857143	0.839286	0	0.0357143	0	0.964286	0.107143	0.0535714	0.678571	0.696429	0.0178571	0.482143	0.839286	0.660714	0.410714	0.714286	0.839286	0.642857	0.892857
Fig. 5d; Sex all females	Mean expression in group
Sample	Ifitm3	Aldh2	Clec4a1	Ms4a7	Ifitm2	Cd36	Ifi27l2a	Cybb	Mndal	Tgfbi	Apoe	Lyz2	Ms4a6c
MGLC (BU+PLX) n1	0.607897	0.638964	0.12182	1.78531	0.499483	0.355806	0.37874	2.09592	0.89192	0.958988	5.85023	3.49342	1.42035
MGLC (BU+PLX) n2	0.531009	0.594409	0.0828309	1.84976	0.345743	0.398464	0.339086	2.09403	0.978739	0.903327	5.77822	3.45749	1.40846
MGLC (BU+PLX) n3	0.611767	0.637468	0.131412	1.64272	0.460021	0.543176	0.386416	1.9065	0.910036	0.932557	5.45972	3.31725	1.36473
Naïve MG n1	0.252637	0.281399	0.0494015	0.0837261	0.0985952	0.0456041	0.323115	0.155704	0.0461209	0.233418	1.23077	1.36899	0.317706
Naïve MG n2	0.235216	0.253703	0.048478	0.0688941	0.0969503	0.034578	0.258908	0.134027	0.0545744	0.238188	1.10404	1.26823	0.337502
Naïve MG n3	0.292478	0.249062	0.0595277	0.0701717	0.128452	0.0512061	0.318583	0.168897	0.0620877	0.24032	1.15237	1.25206	0.345305
Fig. 5d; Sex all females	Fraction of cells in group
Sample	Ifitm3	Aldh2	Clec4a1	Ms4a7	Ifitm2	Cd36	Ifi27l2a	Cybb	Mndal	Tgfbi	Apoe	Lyz2	Ms4a6c
MGLC (BU+PLX) n1	0.449332	0.584643	0.12392	0.870974	0.392773	0.25491	0.30165	0.918107	0.678515	0.736842	1	0.991948	0.849764
MGLC (BU+PLX) n2	0.412603	0.57173	0.0934695	0.895793	0.315085	0.292202	0.285161	0.92959	0.736314	0.728041	1	0.992255	0.860588
MGLC (BU+PLX) n3	0.399535	0.567106	0.132661	0.831652	0.345229	0.349884	0.290147	0.901474	0.676493	0.70287	1	0.99069	0.823894
Naïve MG n1	0.191372	0.311456	0.0485335	0.0523478	0.0747074	0.0334079	0.239248	0.0953571	0.0385374	0.247534	0.735105	0.80534	0.30317
Naïve MG n2	0.166031	0.274432	0.0498552	0.0413173	0.0687605	0.0251563	0.189053	0.0736393	0.040555	0.247751	0.712456	0.781674	0.31392
Naïve MG n3	0.183735	0.269499	0.0529486	0.0426443	0.0811668	0.035669	0.219245	0.093532	0.0470831	0.242232	0.705612	0.769023	0.309924
Fig. 5e; Sex all females	Mean expression in group
Sample	H2-Ab1	Plaur	Il1a	Cst7	Nav3	Sall1	Hspa1a	Ttr	Hspa1b	Lilra5	Il1b	Ccr2	S100a6	Cfp	Cela1	Ccl8	Ccl24	Tslp	Lyve1
MGLC (BU+PLX) n1	1.24489	0.258685	0.290771	0.0346386	0.129879	0.0479483	2.11458	0.162522	2.2218	0.315802	0.511699	0.130646	0.271938	0.0533782	0.0240636	0.101471	0.0742366	0.044334	0.026039
MGLC (BU+PLX) n2	1.52072	0.27129	0.33396	0.0496465	0.146625	0.0384666	1.92532	0.144603	2.10626	0.272586	0.372065	0.119025	0.200417	0.0402648	0.0237554	0.118714	0.0506361	0.0276935	0.0081824
MGLC (BU+PLX) n3	1.63935	0.25229	0.176184	0.0208654	0.126659	0.048479	1.8473	0.154134	2.00708	0.30329	0.424486	0.207172	0.293781	0.0865053	0.0185484	0.123804	0.0817085	0.0640347	0.0133765
Naïve MG n1	0.314897	0.176107	0.612732	0.107048	2.43195	1.23229	0.732772	0.16408	0.806076	0.170514	0.133628	0.0557935	0.0502789	0.0136953	0.016101	0.0120247	0.0509491	0.0205241	0.0101151
Naïve MG n2	0.280628	0.131209	0.547241	0.0491786	2.52292	1.36058	0.545125	0.171229	0.629162	0.186039	0.122178	0.0747141	0.0504081	0.0151145	0.0127181	0.0127894	0.0549629	0.0243698	0.00669451
Naïve MG n3	0.291121	0.148445	0.569314	0.0399012	2.42238	1.30949	0.635322	0.182612	0.724401	0.154374	0.16253	0.0833143	0.0909918	0.023967	0.0137728	0.0135885	0.0512738	0.0209252	0.0128547
Fig. 5e; Sex all females	Fraction of cells in group
Sample	H2-Ab1	Plaur	Il1a	Cst7	Nav3	Sall1	Hspa1a	Ttr	Hspa1b	Lilra5	Il1b	Ccr2	S100a6	Cfp	Cela1	Ccl8	Ccl24	Tslp	Lyve1
MGLC (BU+PLX) n1	0.641398	0.218775	0.249804	0.0392773	0.0716811	0.0386881	0.880008	0.182639	0.87824	0.32011	0.287313	0.0836606	0.165947	0.0565593	0.029458	0.0824823	0.0689317	0.0485075	0.017282
MGLC (BU+PLX) n2	0.740011	0.243619	0.289562	0.0598486	0.0867805	0.0323887	0.869213	0.172505	0.876078	0.289562	0.25242	0.0785073	0.149798	0.0464707	0.0304524	0.0961098	0.055448	0.0332688	0.00756909
MGLC (BU+PLX) n3	0.684251	0.179209	0.158262	0.0248254	0.0589604	0.0372382	0.849496	0.159038	0.83941	0.283941	0.247479	0.117921	0.170675	0.0868891	0.0217223	0.094647	0.0744763	0.0636152	0.0116369
Naïve MG n1	0.235959	0.180718	0.495594	0.0954886	0.924767	0.824674	0.443378	0.194265	0.422333	0.183349	0.0918059	0.0449822	0.0330133	0.0155202	0.0213074	0.00960147	0.055899	0.0252532	0.00683941
Naïve MG n2	0.20247	0.132795	0.473243	0.0541241	0.933222	0.853789	0.361488	0.194999	0.368959	0.194694	0.0841592	0.0579357	0.0286629	0.0173807	0.0155512	0.00869035	0.058698	0.0280531	0.00411648
Naïve MG n3	0.204661	0.14014	0.473843	0.0459734	0.916297	0.829581	0.398066	0.202441	0.396164	0.16376	0.0949588	0.0642042	0.0453393	0.024889	0.0174382	0.0093532	0.0523145	0.024889	0.00760938
Fig. 5f; Sex all females		% Marker+ cells/CD45+CD11b+					Fig. 5f	MHCII
Sample	Legend	MHCII	F4/80					Tukey's multiple comparisons test	Summary	Adjusted P Value
BRAIN 7M	MGLC (BU)	15	20.64					MGLC (BU) vs. MGLC (BU+PLX)	**	0.0082
BRAIN 7M		27.6	19.1					MGLC (BU) vs. Naive MG	**	0.0028
BRAIN 7M		29.5	13.3					MGLC (BU+PLX) vs. Naive MG	ns	0.5409
BRAIN 7M	MGLC (BU+PLX)	7.47	17.99
BRAIN 7M		5.38	24.7					F4/80
BRAIN 7M		6.55	19.3					Tukey's multiple comparisons test	Summary	Adjusted P Value
BRAIN 7M	Naive MG	1.58	0.94					MGLC (BU) vs. MGLC (BU+PLX)	ns	0.4954
BRAIN 7M		3.09	1.69					MGLC (BU) vs. Naive MG	**	0.0014
BRAIN 7M		2.15	0.974					MGLC (BU+PLX) vs. Naive MG	***	0.0006
Fig. 5h; Sex all females		CX3CR1+ cells/CD45+CD11b+					Fig. 5h	CX3CR1 %
Sample	Legend	%	Counts					Tukey's multiple comparisons test	Summary	Adjusted P Value
BRAIN 7M	MGLC (BU)	91.27	89					MGLC (BU) vs. MGLC (BU+PLX)	ns	0.5847
BRAIN 7M		79.4	54.8					MGLC (BU) vs. Naive MG	ns	0.144
BRAIN 7M		64.5	34.5					MGLC (BU+PLX) vs. Naive MG	ns	0.4971
BRAIN 7M	MGLC (BU+PLX)	94.42	120
BRAIN 7M		86.7	63.7					CX3CR1 Counts
BRAIN 7M		77.4	50.9					Tukey's multiple comparisons test	Summary	Adjusted P Value
BRAIN 7M	Naive MG	93.45	93					MGLC (BU) vs. MGLC (BU+PLX)	ns	0.6964
BRAIN 7M		96.6	118					MGLC (BU) vs. Naive MG	ns	0.1724
BRAIN 7M		95.5	108					MGLC (BU+PLX) vs. Naive MG	ns	0.4685

## Sheet: Fig. 6
Fig. 6a; Sex all females	Mean Expression in group
Sample	Lpl	Lgi2	Siglec1	Fxyd6	Baiap2l2	Etl4	Axl	St14	R3hcc1	Ank	Mamdc2	Csf1	Il1b	Rab7b	Ccl3	Tcf19	H2-Q7	Itga5	Igf1	Lmbrd2	Tmem8	Cst7	4632427E13Rik	Got1	Slc1a2	Tmem154	Gpr65	Psat1	Egr2	Fam20c	Lyz2	Spp1	Cox6a2	Arhgap26	Nceh1	Gpnmb	Ifi27l2a	Mettl15	Ch25h	Capg	Itgax	Zfp189	Birc5	Ero1lb	Ildr2	Apoe	Ifit2	Zfp692	Nlrc5
MGLC (BU+PLX) n1	0.038006	0	0.0950696	0.000722467	0.00217755	0.054884	1.01514	0.022488	0.0372507	0.608574	0.00196658	0.0531238	0.511699	0.293198	1.08139	0.00320063	0.194361	0.153218	0.613349	0.318837	0.0452856	0.0346386	0.633766	0.195069	0.00627326	0.0286859	0.97214	0.0179788	0.0898955	0.172797	3.49342	0.0727625	0.0156906	0.33765	0.351522	0.027831	0.37874	0.26537	0.0664565	0.0889145	0.037798	0.0219798	0.00325737	0.260761	0.0381246	5.85023	0.064725	0.111048	0.257837
MGLC (BU+PLX) n2	0.0285577	0	0.0863771	0.000409652	0.00106252	0.0576021	1.10518	0.0253984	0.0349425	0.687704	0.000520198	0.0479428	0.372065	0.214702	0.88891	0.00276397	0.318871	0.1394	0.677084	0.34082	0.0371955	0.0496465	0.636448	0.19583	0.00418834	0.0177465	1.03618	0.0170955	0.0695278	0.153181	3.45749	0.0640875	0.0167011	0.315787	0.345237	0.0198009	0.339086	0.272653	0.0715508	0.0894288	0.0322695	0.02262	0.00559206	0.27404	0.0309114	5.77822	0.0775179	0.131461	0.384745
MGLC (BU+PLX) n3	0.0427135	0	0.0719326	0	0.00204979	0.0409374	0.942715	0.0179042	0.0381259	0.612806	0	0.0242447	0.424486	0.240039	0.727007	0.0028034	0.185284	0.13337	0.620064	0.32727	0.0441424	0.0208654	0.586283	0.169844	0.00850475	0.035047	0.906956	0.0190274	0.0802853	0.147933	3.31725	0.0590655	0.0126446	0.357908	0.303495	0.0105647	0.386416	0.23054	0.0608124	0.118873	0.0386382	0.0231296	0.0081029	0.273379	0.0348826	5.45972	0.0504083	0.120132	0.25112
Host MG (BU+PLX) n1	0.0337584	0	0.0144384	0.00045096	0.00177599	0.0501315	0.196186	0.130372	0.0373835	0.355827	0.00136834	0.271095	0.0713955	0.0285737	0.847314	0.00411751	0.0577301	0.113807	0.0872573	0.246481	0.00760844	0.0609643	0.755962	0.192866	0.00384635	0.046442	0.252364	0.138924	0.0853093	0.0711939	1.50903	0.0283279	0.0337023	0.153909	0.162739	0.00158768	0.0963816	0.284294	0.0194539	0.17125	0.0270708	0.0307971	0.00282177	0.222063	0.410857	2.55286	0.0413594	0.122399	0.082681
Host MG (BU+PLX) n2	0.0356906	0	0.0245444	0	0.00120473	0.0609052	0.265265	0.097904	0.0322026	0.399698	0	0.191558	0.066222	0.0324043	0.652669	0.00108003	0.114691	0.119107	0.138264	0.259718	0.00798997	0.0718938	0.740232	0.175902	0.00150757	0.0457197	0.301781	0.124668	0.0744688	0.0641032	1.50749	0.0281286	0.0395867	0.17687	0.142705	0.002562	0.110187	0.303078	0.0219173	0.142677	0.0287464	0.0293245	0.00251794	0.206696	0.36892	2.728	0.047416	0.126519	0.138909
Host MG (BU+PLX) n3	0.0333894	0.00027966	0.0110229	0.001025	0.00233472	0.0412567	0.14809	0.0934756	0.0375717	0.350517	0.00136606	0.16495	0.0558607	0.0160198	0.595133	0.00373966	0.0650405	0.111105	0.0845407	0.247727	0.00994867	0.0570725	0.739062	0.147142	0.00282428	0.0260803	0.208205	0.114335	0.0718232	0.0535003	1.2846	0.0188846	0.0298606	0.144476	0.120642	0.00140724	0.097136	0.292169	0.0119553	0.122935	0.020027	0.0355304	0.00156833	0.200112	0.35188	2.37357	0.0295766	0.142776	0.0890822
Naïve MG n1	0.193981	0.00166491	0.010985	0.00104115	0.0287277	0.0404245	0.0827838	0.066018	0.0334903	0.397115	0.000805889	0.326195	0.133628	0.0359059	1.06706	0.00727319	0.0712946	0.111176	0.0323293	0.206947	0.00758142	0.107048	0.669691	0.19512	0.00406543	0.0376337	0.136682	0.127778	0.103073	0.0552572	1.36899	0.0463762	0.0811836	0.115999	0.127034	0.00087984	0.323115	0.202444	0.0181592	0.21394	0.0457874	0.0323586	0.00722745	0.162197	0.211288	1.23077	0.0472297	0.117029	0.068327
Naïve MG n2	0.0790496	0.000879535	0.0119073	0	0.00469983	0.0136926	0.066756	0.0656065	0.0322248	0.313557	0.000210281	0.159902	0.122178	0.0261799	0.608269	0.005625	0.0596961	0.109425	0.0234616	0.219943	0.00586385	0.0491786	0.707825	0.153031	0.00233162	0.0265074	0.0998422	0.0998812	0.0630854	0.0375805	1.26823	0.0239842	0.0435252	0.105777	0.10125	0.000279034	0.258908	0.226489	0.00961822	0.132839	0.0282152	0.035858	0.00462945	0.143855	0.234006	1.10404	0.047281	0.12201	0.0779171
Naïve MG n3	0.0685352	0.000571992	0.0110924	0.000352004	0.00407582	0.0159812	0.0736008	0.0595491	0.0362577	0.26661	0.00101685	0.168794	0.16253	0.0266338	0.716319	0.00447233	0.0771139	0.0995407	0.0244632	0.214304	0.00909543	0.0399012	0.675652	0.15391	0.00286629	0.0313636	0.109609	0.0956434	0.0784854	0.0364903	1.25206	0.0277356	0.0385728	0.117222	0.109191	0.000911022	0.318583	0.217959	0.00810237	0.142908	0.0336484	0.0260365	0.00381348	0.147309	0.245167	1.15237	0.0546765	0.112782	0.0677498
BM-CD11b+ (BU+PLX) n1	0.0325675	0	0.00313145	0	0	0.00406439	0.00661412	0.00636162	0.00668297	0.0428241	0	0.0153688	0.153016	0.0177601	0.0187952	0.0350216	0.0353812	0.0510768	0.000970841	0.0704198	0.142441	0.0127721	0.287438	0.113167	0.000276744	0.899601	0.222753	0.0277085	0.00445217	0.0407481	4.44062	0.0309818	0.000720846	0.659777	0.234201	0.00237311	0.767925	0.0597606	0	1.13392	0.00889298	0.00850918	0.237003	0.0923061	0	0.135822	0.0372008	0.0239467	0.0666448
BM-CD11b+ (BU+PLX) n2	0.0919148	0	0.00595696	0	0	0.00567411	0.0126307	0.0123389	0.00766511	0.0565929	0.000611316	0.0170284	0.125262	0.0108747	0.0316638	0.0290237	0.273941	0.0434375	0	0.0862966	0.164262	0.00808906	0.344759	0.107732	0	0.834167	0.213053	0.0291188	0.00440286	0.0229675	4.61744	0.0299052	0	0.692202	0.247097	0.000790047	0.770747	0.0623517	0	1.16558	0.0111227	0.00804792	0.167425	0.107568	0	0.230284	0.0496918	0.0293966	0.125054
BM-CD11b+ (BU+PLX) n3	0.0743248	0	0.00213817	0	0	0.00265315	0.0103745	0.0111234	0.00836157	0.0664094	0.00161837	0.0125688	0.069649	0.0128448	0.0405773	0.0408736	0.0327013	0.0535663	0.000774358	0.0902346	0.185268	0.0147963	0.312637	0.12641	0	0.772007	0.215459	0.0350267	0.00372174	0.0277363	4.52931	0.0336665	0	0.642409	0.261787	0.00165895	0.441876	0.0620472	0	1.13486	0.00782598	0.00785413	0.240843	0.10799	0	0.225266	0.0374362	0.0321235	0.0434104
Fig. 6a; Sex all females	Fraction of cells in group
Sample	Lpl	Lgi2	Siglec1	Fxyd6	Baiap2l2	Etl4	Axl	St14	R3hcc1	Ank	Mamdc2	Csf1	Il1b	Rab7b	Ccl3	Tcf19	H2-Q7	Itga5	Igf1	Lmbrd2	Tmem8	Cst7	4632427E13Rik	Got1	Slc1a2	Tmem154	Gpr65	Psat1	Egr2	Fam20c	Lyz2	Spp1	Cox6a2	Arhgap26	Nceh1	Gpnmb	Ifi27l2a	Mettl15	Ch25h	Capg	Itgax	Zfp189	Birc5	Ero1lb	Ildr2	Apoe	Ifit2	Zfp692	Nlrc5
MGLC (BU+PLX) n1	0.0369207	0	0.109584	0.000785546	0.00274941	0.0557738	0.750786	0.0282797	0.0485075	0.517871	0.00216025	0.051846	0.287313	0.279851	0.604085	0.00471328	0.213865	0.171249	0.470935	0.336803	0.0571485	0.0392773	0.569128	0.227219	0.00687353	0.0274941	0.714258	0.0225844	0.0979969	0.185585	0.991948	0.0581304	0.0170856	0.306167	0.359584	0.0210134	0.30165	0.251375	0.0791438	0.0936764	0.0437942	0.0276905	0.00373134	0.278672	0.0384918	1	0.0602907	0.137078	0.27337
MGLC (BU+PLX) n2	0.027812	0	0.106319	0.000704101	0.00158423	0.0589685	0.798451	0.0334448	0.0499912	0.582996	0.000880127	0.0513994	0.25242	0.224432	0.577011	0.00387256	0.332336	0.162647	0.526316	0.362788	0.0506953	0.0598486	0.591621	0.231473	0.00563281	0.0181306	0.756381	0.0242915	0.0799155	0.170745	0.992255	0.0570322	0.0220032	0.302059	0.365429	0.0153142	0.285161	0.261222	0.0807956	0.0966379	0.0406619	0.0308044	0.00545679	0.298187	0.035029	1	0.0737546	0.160359	0.381975
MGLC (BU+PLX) n3	0.038014	0	0.0814585	0	0.00232739	0.0442203	0.687355	0.0209465	0.0465477	0.491854	0	0.0287044	0.247479	0.224205	0.487199	0.00465477	0.193173	0.141195	0.452289	0.333592	0.0543057	0.0248254	0.515128	0.1955	0.0100853	0.0372382	0.660202	0.0232739	0.0845617	0.154383	0.99069	0.0519783	0.0116369	0.316524	0.304112	0.00775795	0.290147	0.216447	0.0651668	0.109387	0.0442203	0.026377	0.00698216	0.275407	0.034135	1	0.0519783	0.138867	0.255237
Host MG (BU+PLX) n1	0.0360325	0	0.0174351	0.000516596	0.00284128	0.049464	0.183133	0.167894	0.0545008	0.35968	0.00180808	0.224848	0.0573421	0.0308666	0.568901	0.00607	0.0756813	0.14878	0.0745189	0.303371	0.0105902	0.0802015	0.702312	0.253003	0.00477851	0.0623789	0.249645	0.176417	0.104869	0.0901459	0.875888	0.0266047	0.0453313	0.173189	0.197727	0.00103319	0.0976366	0.294589	0.0245383	0.20935	0.0375823	0.0446855	0.00374532	0.262818	0.42038	0.993801	0.0454604	0.165052	0.102286
Host MG (BU+PLX) n2	0.0383959	0	0.024744	0	0.00170648	0.0571672	0.21843	0.12884	0.0452218	0.380973	0	0.172782	0.0507679	0.0358362	0.488481	0.00170648	0.124573	0.149744	0.106229	0.304181	0.00981229	0.0819113	0.678754	0.22227	0.00255973	0.0635666	0.261945	0.160836	0.0857509	0.0767918	0.841724	0.0230375	0.0503413	0.18814	0.162116	0.00213311	0.101536	0.293515	0.0243174	0.176195	0.040529	0.0426621	0.00255973	0.244454	0.382679	0.993601	0.0499147	0.160836	0.148891
Host MG (BU+PLX) n3	0.0311471	0.000253229	0.0119017	0.00126614	0.00303874	0.0392504	0.130413	0.114459	0.0483667	0.332996	0.00202583	0.14586	0.0473538	0.0162066	0.442137	0.0053178	0.0736895	0.13649	0.0633072	0.281844	0.0113953	0.0678653	0.657635	0.186123	0.00379843	0.0339326	0.198278	0.144847	0.0815396	0.0630539	0.807546	0.0192454	0.0359585	0.151937	0.13725	0.00101291	0.0866042	0.284376	0.0136743	0.146113	0.0245632	0.0463408	0.0017726	0.22588	0.352241	0.989618	0.029881	0.172955	0.102051
Naïve MG n1	0.149415	0.00210443	0.0132842	0.0014468	0.031435	0.0374852	0.0797054	0.0837827	0.0452453	0.349336	0.00118374	0.249901	0.0918059	0.0357754	0.606208	0.00933842	0.0785216	0.135736	0.0284098	0.240826	0.0107852	0.0954886	0.608839	0.23517	0.00473497	0.0501118	0.135736	0.154939	0.110351	0.0643167	0.80534	0.0401157	0.0832566	0.127187	0.150335	0.000920689	0.239248	0.209391	0.0190714	0.22649	0.0530054	0.0428778	0.0063133	0.190714	0.227805	0.735105	0.0495857	0.145206	0.0804945
Naïve MG n2	0.0747065	0.00106724	0.0137216	0	0.00625095	0.0149413	0.0615948	0.080805	0.0428419	0.307211	0.000304925	0.152767	0.0841592	0.0246989	0.433755	0.00747065	0.0661686	0.129898	0.0189053	0.249276	0.00731819	0.0541241	0.623418	0.180363	0.00304925	0.0324745	0.0983382	0.121512	0.0660162	0.0417747	0.781674	0.022412	0.0475682	0.107638	0.118158	0.000304925	0.189053	0.225644	0.010215	0.143924	0.0312548	0.0455862	0.00472633	0.168471	0.239976	0.712456	0.0472633	0.145449	0.0858363
Naïve MG n3	0.0657895	0.000634115	0.0136335	0.000634115	0.0060241	0.0177552	0.0670577	0.0737159	0.0450222	0.272036	0.0011097	0.154566	0.0949588	0.0253646	0.474001	0.00554851	0.0756183	0.11858	0.019499	0.238427	0.0112555	0.0459734	0.6013	0.181991	0.00317058	0.0385225	0.10669	0.116519	0.0798985	0.0418516	0.769023	0.0256817	0.0431198	0.118738	0.125555	0.000792644	0.219245	0.213063	0.00871909	0.157578	0.0377299	0.0336081	0.00317058	0.17137	0.248732	0.705612	0.0475587	0.134908	0.077045
BM-CD11b+ (BU+PLX) n1	0.0432	0	0.0064	0	0	0.00845714	0.0137143	0.0125714	0.016	0.0681143	0	0.0246857	0.103543	0.0349714	0.0340571	0.0724571	0.0644571	0.0889143	0.00137143	0.133029	0.249143	0.0285714	0.410286	0.203657	0.000457143	0.828114	0.339657	0.0608	0.00594286	0.0749714	0.999543	0.0603429	0.000457143	0.578743	0.368	0.00525714	0.447771	0.101257	0	0.856914	0.0107429	0.0178286	0.202514	0.165486	0	0.123886	0.0713143	0.0557714	0.1056
BM-CD11b+ (BU+PLX) n2	0.0913978	0	0.0105189	0	0	0.00981767	0.0203366	0.0196353	0.0168303	0.0794764	0.000935016	0.0254792	0.0827489	0.0215054	0.0483871	0.0479196	0.33123	0.0748013	0	0.141421	0.248714	0.016129	0.436886	0.172511	0	0.770453	0.295699	0.0565685	0.00490884	0.0399719	0.999766	0.0483871	0	0.548621	0.346424	0.00163628	0.434315	0.0885928	0	0.858813	0.0147265	0.014259	0.145161	0.165965	0	0.144694	0.0715288	0.0577373	0.163394
BM-CD11b+ (BU+PLX) n3	0.0761398	0	0.00370285	0	0	0.00439713	0.0166628	0.0192085	0.0199028	0.0853969	0.00185142	0.0199028	0.0555427	0.0242999	0.0539227	0.0742884	0.0516084	0.0904883	0.00138857	0.15066	0.292525	0.0289285	0.408239	0.201111	0	0.752835	0.304328	0.0675769	0.00509141	0.051377	0.999769	0.0571627	0	0.529044	0.376996	0.00370285	0.314742	0.0932654	0	0.859523	0.0106457	0.0143485	0.200879	0.171025	0	0.149271	0.0652627	0.0664198	0.0689655
	Upregulated DEGs in host MG vs. Naïve MG									Downregulated DEGs in host MG vs. Naïve MG
Fig. 6b; Sex all females	baseMean	log2FoldChange	lfcSE	stat	pvalue	padj	abs_log2FoldChange		Fig. 6b;; Sex all females	baseMean	log2FoldChange	lfcSE	stat	pvalue	padj	abs_log2FoldChange
Slc24a2	37.0656	9.2427	2.80661	3.89453	9.83909e-05	0.000818436	9.2427		Gzma	409.56	-13.3463	3.26775	-6.06036	1.36e-09	3.28e-08	13.3463
Slc7a2	38.5474	9.16872	2.90355	3.73298	0.000189229	0.00143442	9.16872		Ear2	276.085	-12.6957	3.14942	-5.85444	4.79e-09	1.06e-07	12.6957
Fcmr	33.7886	9.14077	2.74612	3.92907	8.52755e-05	0.000719867	9.14077		Ccdc149	139.945	-11.7374	3.11665	-5.52517	3.29e-08	6.29e-07	11.7374
Gm26674	34.4753	9.01296	2.85368	3.71799	0.000200814	0.00151184	9.01296		Fabp4	109.512	-11.2198	3.15717	-4.99417	5.91e-07	8.64e-06	11.2198
Gm47896	32.6388	8.91069	2.84164	3.68247	0.000230983	0.0017032	8.91069		Cd300e	78.2703	-10.6598	3.04466	-4.83056	1.36e-06	1.84e-05	10.6598
Mzb1	23.3636	8.5437	2.63345	3.76088	0.000169314	0.00130567	8.5437		Arhgef37	74.2745	-10.5862	3.03364	-4.81582	1.47e-06	1.97e-05	10.5862
Arhgap15os	21.3458	8.33809	2.64194	3.63836	0.000274384	0.00196354	8.33809		Krt80	75.3506	-10.5565	3.10659	-4.65539	3.23e-06	4.02e-05	10.5565
AC125149.3	20.1919	8.20335	2.65005	3.55866	0.000372747	0.00255223	8.20335		Gm9733	68.8462	-10.5144	3.00491	-4.86936	1.12e-06	1.54e-05	10.5144
Fam189a2	15.5862	7.99932	2.44727	3.71083	0.000206578	0.00154817	7.99932		Gm27239	60.3996	-10.321	2.94079	-4.86706	1.13e-06	1.55e-05	10.321
0610040F04Rik	15.9246	7.85849	2.54155	3.50744	0.000452441	0.00299961	7.85849		F10	63.3314	-10.283	3.01625	-4.63737	3.53e-06	4.35e-05	10.283
Gm15902	17.9976	7.80591	2.72523	3.29847	0.000972116	0.00570494	7.80591		Btbd17	57.0964	-10.2205	2.95802	-4.77524	1.79e-06	2.37e-05	10.2205
Slit2	13.9726	7.79784	2.42664	3.61933	0.000295362	0.00208919	7.79784		Gm35576	66.337	-10.2012	2.63996	-4.96901	6.73e-07	9.75e-06	10.2012
Zfhx4	13.5659	7.67137	2.45429	3.51183	0.000445026	0.00295758	7.67137		Dpp4	51.8148	-10.0318	2.9633	-4.63378	3.59e-06	4.42e-05	10.0318
Rcan2	15.2592	7.56915	2.65871	3.2509	0.0011504	0.00657056	7.56915		Sirpb1a	50.748	-10.0059	2.94144	-4.65573	3.23e-06	4.02e-05	10.0059
Sdc2	12.6002	7.54929	2.43103	3.47268	0.000515293	0.00335561	7.54929		Hs3st2	50.6713	-9.98428	2.95906	-4.60092	4.21e-06	5.1e-05	9.98428
S100a16	11.7968	7.3135	2.45901	3.31978	0.000900887	0.00533769	7.3135		Gm47465	43.3956	-9.76189	2.88773	-4.59581	4.31e-06	5.22e-05	9.76189
Nipal2	11.2321	7.29046	2.4261	3.34025	0.000837019	0.00501877	7.29046		Gm44257	42.7655	-9.69232	2.86389	-4.55165	5.32e-06	6.28e-05	9.69232
Gpr31b	12.6889	7.24002	2.59631	3.16124	0.00157099	0.00854105	7.24002		Snx31	39.4999	-9.59522	2.8783	-4.50884	6.52e-06	7.48e-05	9.59522
Gm26811	11.918	7.19683	2.54083	3.18742	0.0014355	0.0079219	7.19683		Gm26650	38.7825	-9.5721	2.86951	-4.51013	6.48e-06	7.44e-05	9.5721
Hepacam	8.65515	7.04693	2.27552	3.37359	0.000741951	0.00455301	7.04693		Peg12	38.6441	-9.56574	2.87236	-4.49892	6.83e-06	7.8e-05	9.56574
Plod2	6.98843	6.71705	2.19878	3.26994	0.0010757	0.00620624	6.71705		Gm26630	38.5466	-9.5619	2.8494	-4.53552	5.75e-06	6.72e-05	9.5619
Gh	11048.9	6.71301	38.741	5.44101	5.29785e-08	9.82993e-07	6.71301		Klra9	40.0178	-9.50171	2.96622	-4.26756	1.98e-05	0.000200726	9.50171
Nfasc	8.71678	6.71165	2.42337	3.06165	0.00220119	0.0111684	6.71165		Serpinb2	37.4773	-9.39452	2.9426	-4.2395	2.24e-05	0.000224089	9.39452
Gnb3	7.9691	6.62074	2.36322	3.06722	0.00216059	0.0109997	6.62074		Klra8	33.8576	-9.31659	2.86152	-4.35353	1.34e-05	0.00014174	9.31659
Mecom	7.61935	6.62069	2.29936	3.12194	0.00179663	0.00954749	6.62069		Gm43190	33.8578	-9.2885	2.86788	-4.30994	1.63e-05	0.000169627	9.2885
Gm40271	6.92468	6.45041	2.26178	3.07011	0.00213983	0.0109176	6.45041		Dcstamp	32.6427	-9.2403	2.8805	-4.27258	1.93e-05	0.000196503	9.2403
Hmgcll1	6.93756	6.44644	2.27885	3.05314	0.00226464	0.0114236	6.44644		A930002C04Rik	33.2969	-9.23472	2.88966	-4.23433	2.29e-05	0.000228386	9.23472
Gm20161	6.82505	6.3842	2.26925	3.0324	0.00242614	0.0120758	6.3842		Dmrtb1	31.461	-9.19756	2.84228	-4.31176	1.62e-05	0.000168655	9.19756
Eef1akmt3	6.18988	6.21945	2.23924	2.97609	0.00291949	0.0140975	6.21945		Gm2916	29.8293	-9.12108	2.81671	-4.3052	1.67e-05	0.000172753	9.12108
Apoc4	436.966	5.02618	0.952916	5.73294	9.87054e-09	2.07672e-07	5.02618		Ms4a8a	31.6549	-9.11952	2.90782	-4.13963	3.48e-05	0.00033053	9.11952
Pnp2	69.2256	4.77268	0.942121	5.52929	3.21533e-08	6.15992e-07	4.77268		Gm3512	28.2468	-9.01663	2.81824	-4.2361	2.27e-05	0.000226895	9.01663
Apoe	628333	4.36848	0.482695	4.20095	2.658e-05	0.000260509	4.36848		Adra2a	28.1513	-9.01219	2.80658	-4.25304	2.11e-05	0.000212757	9.01219
Prl	2050.16	4.18293	1.88838	3.36808	0.00075694	0.00462092	4.18293		Gm15891	27.7139	-8.9649	2.82692	-4.18744	2.82e-05	0.000274865	8.9649
Gpnmb	185.872	4.1397	1.61169	3.56621	0.000362181	0.0024851	4.1397		Klra7	26.7182	-8.84243	2.8631	-4.04681	5.19e-05	0.000470818	8.84243
Arhgap15	43520.2	3.94546	0.597357	5.3762	7.60762e-08	1.36104e-06	3.94546		Ttc30a2	25.6343	-8.83754	2.80911	-4.13711	3.52e-05	0.000333222	8.83754
Tlr8	953.051	3.77053	0.941112	4.62535	3.73971e-06	4.58294e-05	3.77053		Lilra6	25.6778	-8.83062	2.8107	-4.12989	3.63e-05	0.000342676	8.83062
Gm15413	48.6635	3.53561	0.851707	4.71611	2.40401e-06	3.08832e-05	3.53561		Ccr7	26.2614	-8.8269	2.84889	-4.06004	4.91e-05	0.000449616	8.8269
Adgb	3241.33	3.3456	1.11016	3.79326	0.000148685	0.00116733	3.3456		Gm26886	24.937	-8.78254	2.75985	-4.15803	3.21e-05	0.000306954	8.78254
Cdkn2a	636.747	3.33856	0.723514	5.15067	2.59551e-07	4.16469e-06	3.33856		Adam23	25.8934	-8.77696	2.86187	-4.00943	6.09e-05	0.000537558	8.77696
Rnf43	91.8884	3.30919	0.829686	4.59181	4.39413e-06	5.30221e-05	3.30919		Zfp541	23.4639	-8.71981	2.75577	-4.1599	3.18e-05	0.000305098	8.71981
Tenm4	202.389	3.29786	0.414544	8.25231	1.55361e-16	9.89451e-15	3.29786		Gm8206	23.6482	-8.69923	2.7861	-4.08867	4.34e-05	0.000402054	8.69923
Ifnlr1	42.8844	3.29654	0.909802	4.26725	1.97896e-05	0.000200879	3.29654		Gm4961	22.366	-8.59059	2.7828	-4.02515	5.69e-05	0.000509598	8.59059
Ripk4	26.9325	3.27825	0.794163	4.64385	3.41982e-06	4.22827e-05	3.27825		Lmo1	22.2826	-8.5833	2.78137	-4.02279	5.75e-05	0.000512796	8.5833
Trim55	56.7117	3.22488	0.388493	8.53072	1.45436e-17	1.00797e-15	3.22488		Olfr1029	26.6331	-8.55431	2.39076	-4.26619	1.99e-05	0.000201593	8.55431
Vnn3	206.604	3.14925	1.00064	3.92335	8.73258e-05	0.00073642	3.14925		Gm17196	21.1342	-8.51559	2.75457	-4.02412	5.72e-05	0.000510726	8.51559
P2ry14	405.05	3.11806	0.514377	6.46809	9.9247e-11	2.90262e-09	3.11806		Bend7	20.1059	-8.45115	2.72928	-4.0249	5.7e-05	0.000509875	8.45115
Mmp8	314.796	3.11628	1.30912	3.40192	0.000669153	0.00417146	3.11628		Gm3752	19.82	-8.35648	2.77	-3.90038	9.6e-05	0.000800901	8.35648
9330179D12Rik	150.22	3.07433	0.741958	4.72578	2.29228e-06	2.96094e-05	3.07433		Gm35419	19.5222	-8.34986	2.7543	-3.92152	8.8e-05	0.000740536	8.34986
Mrgpra2b	90.0574	3.00628	1.37632	3.28243	0.00102917	0.00597546	3.00628		Gm2897	19.3707	-8.34891	2.69222	-3.99296	6.53e-05	0.000570414	8.34891
Chgb	79.9967	2.97793	1.30567	3.33168	0.000863237	0.00515723	2.97793		B230217J21Rik	19.6966	-8.33926	2.78022	-3.8769	0.000105794	0.000871227	8.33926
Ms4a7	10639.9	2.9513	1.10192	3.56705	0.000361021	0.0024792	2.9513		Clec2g	19.5615	-8.32916	2.76767	-3.88726	0.000101382	0.000840768	8.32916
Trps1	16972.4	2.88737	0.896404	3.72537	0.000195029	0.00147231	2.88737		Cd300lg	20.3462	-8.32821	2.82264	-3.80462	0.000142023	0.00112358	8.32821
Tmprss4	59.6649	2.86286	0.839461	4.10396	4.06135e-05	0.000377846	2.86286		Klra4	20.4621	-8.29715	2.86002	-3.74131	0.000183064	0.00139401	8.29715
Osbpl10	176.185	2.85073	0.861678	4.03812	5.38816e-05	0.000486734	2.85073		Stfa2l1	18.924	-8.27577	2.76038	-3.86587	0.000110693	0.000907494	8.27577
Tnik	462.676	2.83564	0.925247	3.85925	0.000113737	0.00092811	2.83564		1700095B10Rik	18.2216	-8.2625	2.68981	-3.95097	7.78e-05	0.000668356	8.2625
Gm35363	33.5757	2.77798	0.819248	4.06674	4.76762e-05	0.000437872	2.77798		Il2ra	17.2951	-8.17158	2.69889	-3.89463	9.83e-05	0.000818436	8.17158
Slit1	229.838	2.77433	1.09904	3.46544	0.000529359	0.00342826	2.77433		Gm49422	17.5531	-8.17066	2.73034	-3.84878	0.000118706	0.000962182	8.17066
Bcar3	959.885	2.7636	0.903682	3.8252	0.000130664	0.00104654	2.7636		Hyal4	17.2891	-8.13998	2.73147	-3.82875	0.000128798	0.00103282	8.13998
Msr1	2857.89	2.75101	0.888948	3.87971	0.000104579	0.000863811	2.75101		Gm3005	17.0758	-8.13298	2.71429	-3.84967	0.000118275	0.000960587	8.13298
Ccr1	3352.01	2.7263	0.630887	4.89295	9.93352e-07	1.37692e-05	2.7263		Mefv	17.2626	-8.06689	2.77115	-3.73015	0.000191365	0.00144796	8.06689
Jakmip1	44.544	2.69126	1.00251	3.55856	0.000372894	0.00255223	2.69126		Vegfc	17.9903	-8.04905	2.84553	-3.62848	0.000285093	0.00202524	8.04905
Mak	50.8808	2.68129	1.07479	3.43432	0.000594049	0.00377024	2.68129		Zfp345	16.3664	-8.0233	2.72285	-3.77021	0.000163113	0.00126495	8.0233
Gm47566	335.094	2.67173	0.805153	4.04789	5.16806e-05	0.000469682	2.67173		2210409D07Rik	15.1657	-7.90685	2.69725	-3.7389	0.000184828	0.00140559	7.90685
Ddo	115.454	2.61873	1.31026	3.16924	0.0015284	0.00834248	2.61873		Olfr1030	15.3097	-7.89981	2.72041	-3.70329	0.00021282	0.00158988	7.89981
Igf1os	203.91	2.56469	0.925226	3.63005	0.000283366	0.00201558	2.56469		Gm3629	14.3745	-7.88235	2.63839	-3.80042	0.000144449	0.0011395	7.88235
Ncam1	69.0312	2.5436	0.791861	3.94199	8.08076e-05	0.000690275	2.5436		Apob	15.5238	-7.87645	2.75632	-3.64327	0.000269193	0.00193479	7.87645
Myo5a	10899.7	2.53149	0.714731	4.22491	2.39035e-05	0.000236952	2.53149		3425401B19Rik	14.8989	-7.86565	2.69791	-3.71358	0.000204347	0.00153633	7.86565
Spats2l	397.629	2.52759	1.34256	3.115	0.00183947	0.00971381	2.52759		Ptgir	14.9103	-7.86413	2.69995	-3.70993	0.000207315	0.00155298	7.86413
Cp	5405.61	2.47263	0.788243	3.8706	0.000108568	0.000892293	2.47263		Vax1	15.0352	-7.83609	2.73636	-3.64554	0.000266836	0.00191975	7.83609
Fap	531.566	2.4633	0.873251	3.66369	0.000248608	0.00181291	2.4633		Fhl4	14.4172	-7.79293	2.7073	-3.66073	0.000251494	0.0018291	7.79293
Pcsk1n	62.8992	2.45377	0.867799	3.65367	0.000258515	0.00187191	2.45377		H1fx	14.155	-7.78447	2.67302	-3.69918	0.0002163	0.00160643	7.78447
Pnp	5981.81	2.41828	0.553695	4.88959	1.01045e-06	1.39826e-05	2.41828		Hyal6	14.2091	-7.78217	2.69061	-3.67492	0.000237927	0.00174582	7.78217
Cpne2	767.619	2.35579	0.81943	3.70659	0.000210065	0.00157072	2.35579		Gdap1l1	14.0931	-7.78111	2.68051	-3.68845	0.000225626	0.00166668	7.78111
Tmeff1	81.4044	2.33938	1.00123	3.33209	0.000861964	0.00515148	2.33938		Cd209d	15.2956	-7.77791	2.79545	-3.54608	0.000391007	0.00264656	7.77791
Blk	44.4284	2.33325	1.26949	3.06978	0.00214218	0.0109194	2.33325		Tas1r1	15.0764	-7.77216	2.78589	-3.55323	0.000380534	0.00259483	7.77216
Cdhr3	100.088	2.33078	0.721362	3.96016	7.48983e-05	0.000645817	2.33078		Proser2	14.0787	-7.76557	2.6853	-3.67251	0.000240182	0.00176081	7.76557
Ms4a1	73.9283	2.3247	0.992864	3.33303	0.000859071	0.00513605	2.3247		Gm12714	15.0511	-7.76119	2.79027	-3.54287	0.000395794	0.0026691	7.76119
Tead1	41.564	2.27294	0.923193	3.39291	0.000691536	0.004298	2.27294		Gm49267	14.4031	-7.75252	2.72756	-3.61117	0.000304813	0.00214867	7.75252
Adgrg5	16.885	2.2621	1.0021	3.22552	0.00125746	0.00709119	2.2621		Syde1	13.7128	-7.72753	2.67795	-3.66041	0.000251808	0.00183057	7.72753
Lhfpl3	245.56	2.24743	0.577942	4.4945	6.97323e-06	7.9491e-05	2.24743		Gm47471	13.8549	-7.71936	2.70079	-3.6264	0.000287403	0.00203902	7.71936
Gm26569	66.4942	2.23067	0.888879	3.43188	0.000599421	0.00379848	2.23067		Gm48633	14.3062	-7.70276	2.74525	-3.5619	0.000368182	0.00252418	7.70276
Ctse	1068.31	2.21504	0.832739	3.52195	0.000428385	0.00286778	2.21504		Gm49587	13.8202	-7.67117	2.72184	-3.57429	0.000351183	0.00241768	7.67117
Ptprn2	55.139	2.19313	0.899826	3.37746	0.00073158	0.00449438	2.19313		Galnt18	12.6974	-7.66638	2.62147	-3.7011	0.00021467	0.00159856	7.66638
Gm50277	42.517	2.19199	1.16953	3.07307	0.00211871	0.0108567	2.19199		BC107364	12.8787	-7.60021	2.66956	-3.59769	0.000321054	0.00224779	7.60021
Rftn1	7317.23	2.18104	0.654196	4.04865	5.15143e-05	0.000468686	2.18104		1700110I01Rik	12.5747	-7.53658	2.6806	-3.55074	0.000384149	0.00261208	7.53658
Gm49417	613.907	2.17761	0.809132	3.5496	0.00038582	0.00262113	2.17761		Gm3696	11.9274	-7.43887	2.52259	-3.63855	0.000274175	0.0019629	7.43887
Gm43109	13.3325	2.10769	0.85881	3.32769	0.00087569	0.00521839	2.10769		Gm5458	11.7685	-7.42663	2.66123	-3.51276	0.00044348	0.00294968	7.42663
Tm4sf5	51.26	2.10253	1.28253	2.98698	0.00281752	0.0136731	2.10253		Gm44151	11.2575	-7.41852	2.59091	-3.59395	0.000325702	0.00226974	7.41852
Zfp618	35.6752	2.09968	0.669452	3.85204	0.000117138	0.000952757	2.09968		Gm32312	12.0642	-7.41696	2.70299	-3.4596	0.000540979	0.00349118	7.41696
Ifi202b	70.5365	2.09567	0.877364	3.35017	0.000807621	0.00487261	2.09567		Tmc5	11.6323	-7.38157	2.67624	-3.4712	0.000518133	0.00336921	7.38157
Pdpn	63.4103	2.08947	0.910009	3.29306	0.000991034	0.00579479	2.08947		Klrb1a	12.0302	-7.37775	2.7192	-3.4235	0.000618196	0.00390097	7.37775
Armc2	160.914	2.052	0.8787	3.31755	0.000908103	0.00537851	2.052		Gm3194	11.4309	-7.36391	2.65773	-3.48262	0.000496535	0.00325232	7.36391
Gm48877	410.701	2.04771	0.90561	3.27298	0.0010642	0.00614422	2.04771		Gm49083	11.7408	-7.36124	2.6986	-3.4347	0.000593209	0.00376901	7.36124
Gpr176	59.0548	2.04004	1.20557	2.99656	0.00273046	0.0133133	2.04004		Gm32017	11.3882	-7.35097	2.66664	-3.46594	0.000528374	0.00342323	7.35097
Kynu	1447.19	2.03847	0.841342	3.32051	0.000898528	0.00532946	2.03847		Areg	11.4606	-7.33653	2.68397	-3.43901	0.00058385	0.00371695	7.33653
Elovl7	17.7267	2.03538	0.898929	3.22974	0.00123904	0.00700892	2.03538		Gm49957	11.1788	-7.33049	2.65015	-3.47309	0.000514509	0.00335478	7.33049
Sh2d1b1	760.262	2.01925	0.651091	3.85604	0.00011524	0.000938711	2.01925		Klri2	11.3713	-7.31517	2.67689	-3.43451	0.000593628	0.00376901	7.31517
Themis	30.4254	2.00932	0.875719	3.27365	0.00106167	0.00613172	2.00932		Gm34719	11.1072	-7.30698	2.65569	-3.45454	0.000551224	0.00354481	7.30698
Adam19	825.036	2.00897	1.04492	3.08676	0.0020235	0.0104763	2.00897		Gpr161	10.9937	-7.29621	2.64931	-3.4554	0.000549477	0.00353772	7.29621
Enpp2	148.003	2.00486	0.854152	3.32524	0.000883416	0.00525305	2.00486		C1qtnf7	10.9684	-7.28037	2.65332	-3.44256	0.000576227	0.0036812	7.28037
Runx2os2	72.2648	2.00364	0.263691	7.87805	3.32534e-15	1.79841e-13	2.00364		Gm36500	10.446	-7.24377	2.59848	-3.48386	0.000494237	0.00323895	7.24377
Gfra1	13.2721	1.97127	0.947045	3.10547	0.00189975	0.00997341	1.97127		4930447J18Rik	10.2955	-7.20293	2.59505	-3.46146	0.000537247	0.00347253	7.20293
Vcam1	2317.09	1.95625	0.71945	3.57618	0.000348647	0.00240323	1.95625		8030423J24Rik	10.6393	-7.20056	2.66749	-3.38546	0.000710596	0.00439328	7.20056
Gm48236	35.6262	1.9481	1.1743	2.97039	0.00297418	0.0143238	1.9481		Cnga2	10.2761	-7.16944	2.63761	-3.40142	0.00067037	0.00417746	7.16944
Jag1	254.024	1.9174	0.976986	3.10439	0.00190672	0.0100036	1.9174		Fbn2	10.103	-7.13856	2.63042	-3.39184	0.000694248	0.00430998	7.13856
Gm41609	424.596	1.90326	0.87437	3.21674	0.00129657	0.00727695	1.90326		Gm8050	10.2414	-7.11295	2.66622	-3.34241	0.000830536	0.00498352	7.11295
Edaradd	54.2751	1.90245	0.983978	3.08491	0.00203614	0.0105187	1.90245		Ifitm7	9.45093	-7.07401	2.58972	-3.39957	0.000674921	0.00420265	7.07401
Pxdc1	3773.61	1.89736	0.343536	5.98439	2.17201e-09	5.06752e-08	1.89736		Olfr1328	9.71974	-7.03418	2.641	-3.32732	0.000876866	0.00522162	7.03418
Prlr	13.4783	1.89014	0.624719	3.70029	0.000215353	0.00160155	1.89014		Dnajb3	8.75521	-6.99088	2.53421	-3.41125	0.000646662	0.00405732	6.99088
Gm49901	23.2415	1.87025	0.81342	3.25353	0.00113981	0.0065214	1.87025		Gm47076	9.37348	-6.97513	2.62888	-3.30914	0.000935825	0.00553079	6.97513
Gm14636	741.647	1.86406	0.33023	6.06494	1.32004e-09	3.20207e-08	1.86406		Emp1	9.44403	-6.96348	2.64727	-3.28562	0.00101759	0.00592757	6.96348
Smco3	25.8027	1.85732	0.519744	4.18251	2.88314e-05	0.000280079	1.85732		Gm34586	9.00462	-6.91008	2.61139	-3.29179	0.000995507	0.00581852	6.91008
Gm15270	44.8547	1.82199	1.00779	3.0206	0.00252278	0.0124815	1.82199		Olfr1034	8.87671	-6.8669	2.62061	-3.2623	0.00110512	0.00635156	6.8669
Hcar2	1876.34	1.8087	0.44824	4.60272	4.17009e-06	5.06149e-05	1.8087		4933431G14Rik	8.86528	-6.8599	2.62339	-3.25626	0.00112889	0.00646791	6.8599
Sorcs1	23.8498	1.7985	0.815788	3.19237	0.00141109	0.00780547	1.7985		Gm36736	8.24155	-6.80948	2.48909	-3.3457	0.000820761	0.00493924	6.80948
Zc2hc1a	1033.69	1.79541	0.483389	4.3727	1.22718e-05	0.000131273	1.79541		8030423F21Rik	8.07412	-6.79706	2.54826	-3.29406	0.000987513	0.00577625	6.79706
Rgs7	17.2113	1.78592	1.01106	2.95891	0.00308727	0.0147907	1.78592		Bex6	8.56496	-6.78268	2.62343	-3.21842	0.001289	0.00724676	6.78268
Gm26815	23.2991	1.78214	0.607272	3.68917	0.000224983	0.00166342	1.78214		Gm10685	8.61042	-6.75661	2.64553	-3.18743	0.00143544	0.0079219	6.75661
Apobec1	24254.9	1.77929	0.722345	3.23413	0.00122014	0.00691274	1.77929		D930032P07Rik	8.33792	-6.74503	2.615	-3.20697	0.00134143	0.00747277	6.74503
Pou1f1	25.4767	1.76522	1.09186	2.9255	0.00343907	0.0161974	1.76522		Hist1h3c	8.67228	-6.74233	2.66942	-3.16137	0.00157028	0.00853997	6.74233
AI427809	96.5346	1.75678	1.21059	2.91132	0.00359911	0.0167989	1.75678		Gm21761	8.23286	-6.73621	2.60242	-3.21369	0.00131043	0.00734224	6.73621
Iqcn	757.548	1.75439	0.585426	3.75767	0.000171504	0.00131763	1.75439		Aldh1a2	8.30962	-6.66335	2.65314	-3.13813	0.0017003	0.00913864	6.66335
Fgf2	1504.96	1.75243	0.842891	3.12479	0.00177933	0.00948304	1.75243		Kcne3	8.18147	-6.6458	2.63902	-3.14054	0.00168637	0.0090756	6.6458
Ms4a4d	49.2219	1.74845	0.961223	3.02159	0.00251454	0.0124519	1.74845		Klrg1	7.86103	-6.644	2.58948	-3.1794	0.0014758	0.00811176	6.644
Majin	87.7003	1.7449	0.931393	3.04931	0.00229367	0.0115489	1.7449		Ppara	8.18396	-6.64078	2.6489	-3.13086	0.00174297	0.00931639	6.64078
Gpr65	4536.68	1.72137	0.806108	3.17058	0.00152133	0.00830936	1.72137		Lrrn4	7.82676	-6.62179	2.60069	-3.15973	0.00157917	0.00858268	6.62179
Negr1	1884.66	1.7006	0.407285	4.72403	2.31215e-06	2.98194e-05	1.7006		Gm5105	7.77059	-6.58614	2.61309	-3.13296	0.00173053	0.00926186	6.58614
Gm12454	42.4634	1.68362	0.930595	3.00756	0.00263351	0.0129285	1.68362		Trim72	7.86376	-6.57702	2.63051	-3.11454	0.00184232	0.00971829	6.57702
Igfbp2	22.736	1.68225	1.0405	2.92534	0.00344078	0.0161974	1.68225		Rem1	7.87173	-6.53463	2.6602	-3.07511	0.00210427	0.0107996	6.53463
Gm13067	107.211	1.6662	0.257769	6.80382	1.01884e-11	3.4651e-10	1.6662		Prdm6	6.84832	-6.48748	2.51205	-3.16724	0.00153894	0.0083901	6.48748
Mdfic	4094.76	1.66564	1.05176	2.85505	0.00430306	0.0193773	1.66564		4933406J09Rik	7.30761	-6.48691	2.58913	-3.10498	0.0019029	0.00998675	6.48691
Gm8369	593.64	1.65839	1.05134	2.93341	0.0033526	0.0158729	1.65839		Gm8108	7.32749	-6.45288	2.6077	-3.07587	0.00209887	0.0107752	6.45288
Gm15964	1457.17	1.65576	0.230015	7.52417	5.30583e-14	2.45842e-12	1.65576		Gm4779	7.29298	-6.42189	2.62117	-3.05239	0.00227026	0.0114485	6.42189
Gm11707	168.613	1.65247	0.191876	8.86699	7.51496e-19	6.1366e-17	1.65247		Gm15813	7.1916	-6.4212	2.60476	-3.06341	0.00218828	0.0111132	6.4212
Cabcoco1	25.9539	1.64141	1.13336	2.88016	0.00397472	0.0182018	1.64141		Ptgs2os	7.14318	-6.39108	2.60751	-3.04794	0.00230413	0.0115909	6.39108
Ncam2	44.7519	1.62821	0.852898	3.04279	0.002344	0.0117449	1.62821		Skida1	6.92436	-6.37302	2.58055	-3.05879	0.00222236	0.0112482	6.37302
Nedd9	3364.31	1.62685	0.782893	3.09158	0.00199093	0.01035	1.62685		Gm20659	6.92436	-6.37302	2.58055	-3.05879	0.00222236	0.0112482	6.37302
Hsph1	7333.46	1.61718	0.651129	3.24287	0.00118332	0.00672369	1.61718		Gm42109	6.89056	-6.36896	2.57697	-3.05942	0.00221768	0.0112403	6.36896
Cerkl	133.378	1.61298	0.935413	2.97814	0.00290004	0.0140241	1.61298		Gm5795	6.92756	-6.34733	2.60056	-3.0329	0.00242214	0.012069	6.34733
Tnfsf8	2020.8	1.61229	0.0909358	17.8696	2.03379e-71	1.97338e-68	1.61229		Lrrc52	6.79645	-6.29149	2.60231	-3.0074	0.00263493	0.0129316	6.29149
C030034L19Rik	500.787	1.61063	0.921825	2.97653	0.00291529	0.0140855	1.61063		Gm49700	6.67222	-6.27503	2.59049	-3.00769	0.0026324	0.0129269	6.27503
Slc26a11	1339.42	1.60605	0.723963	3.22247	0.00127091	0.00715484	1.60605		Gm26665	6.65783	-6.26191	2.59177	-3.0014	0.00268745	0.0131502	6.26191
Cpe	47.89	1.59723	0.390174	4.63523	3.56546e-06	4.38898e-05	1.59723		Nr0b2	6.39379	-6.20662	2.57161	-2.98988	0.00279084	0.0135756	6.20662
Kcnq3	122.577	1.57696	0.962081	2.94381	0.00324195	0.0154243	1.57696		Gm12506	6.01077	-6.04607	2.57757	-2.91706	0.00353348	0.0165535	6.04607
Gm26902	93.6804	1.57285	0.888518	2.98701	0.00281719	0.0136731	1.57285		Gm8362	6.01077	-6.04607	2.57757	-2.91706	0.00353348	0.0165535	6.04607
Plcxd3	11.3098	1.56774	0.609983	3.34397	0.000825892	0.00496649	1.56774		Gm36607	5.66452	-5.93539	2.56202	-2.87925	0.00398621	0.0182342	5.93539
Rai14	899.707	1.55911	0.598843	3.46759	0.000525141	0.00340854	1.55911		Kcnc2	199.635	-3.82369	0.523738	-7.65469	1.94e-14	9.46e-13	3.82369
Dtna	37.3773	1.55044	0.552692	3.59349	0.00032628	0.00227184	1.55044		Stox2	221.927	-3.10929	0.280108	-11.2693	1.86e-29	4.09e-27	3.10929
Cdh20	12.041	1.54769	0.585039	3.41075	0.000647835	0.00406005	1.54769		Fbxl7	409.044	-2.93134	0.42191	-7.32536	2.38e-13	1e-11	2.93134
Abca14	133.245	1.53019	0.766332	3.09338	0.00197893	0.0102973	1.53019		Fam171a1	137.574	-2.90002	0.525552	-5.97547	2.29e-09	5.32e-08	2.90002
Csgalnact1	22.0906	1.52144	0.822583	2.98731	0.0028144	0.013666	1.52144		Timd4	53.8065	-2.65563	0.441032	-6.50557	7.74e-11	2.3e-09	2.65563
4930570G19Rik	23.0813	1.51796	0.61523	3.34879	0.00081164	0.00489506	1.51796		Pnma2	41.5428	-2.50962	0.463097	-5.89039	3.85e-09	8.65e-08	2.50962
Dpys	26.7697	1.50402	0.695114	3.168	0.0015349	0.00837422	1.50402		Ghr	68.6643	-2.32856	0.274781	-8.75194	2.1e-18	1.64e-16	2.32856
Ptgds	150.449	1.49197	0.334278	4.97369	6.5691e-07	9.55532e-06	1.49197		Klf15	14.3294	-2.32498	0.746374	-3.82457	0.000130998	0.00104792	2.32498
9530026P05Rik	25.3157	1.49138	0.653209	3.21695	0.0012956	0.00727398	1.49138		Dll1	36.2349	-2.2608	0.642132	-4.25832	2.06e-05	0.00020818	2.2608
Cpq	6254.6	1.47284	1.11364	2.75469	0.0058747	0.0250461	1.47284		Gpm6b	235.304	-2.10569	0.110707	-19.1509	9.51e-82	1.43e-78	2.10569
Spata17	17.5107	1.46971	0.598501	3.33414	0.000855632	0.00511735	1.46971		Tspan8	31.1948	-2.01561	0.45994	-4.88412	1.04e-06	1.43e-05	2.01561
Runx2	1662.94	1.46807	0.559994	3.45715	0.000545915	0.00351753	1.46807		Mageh1	184.295	-1.96808	0.228288	-8.92836	4.32e-19	3.64e-17	1.96808
Fmn2	16.8266	1.46278	0.759754	3.00277	0.00267533	0.0131026	1.46278		Tiam1	2298.95	-1.89711	0.174684	-11.1487	7.27e-29	1.52e-26	1.89711
Hgf	679.885	1.46138	0.871325	2.93425	0.00334356	0.0158437	1.46138		Gm13261	18.4509	-1.8613	0.765649	-3.38909	0.000701256	0.00434695	1.8613
Hoxb3	109.429	1.44957	1.28657	2.86081	0.00422554	0.0191113	1.44957		Apobec2	216.321	-1.83834	0.558739	-4.02434	5.71e-05	0.000510539	1.83834
Robo2	36.9388	1.44521	0.833987	2.94587	0.00322051	0.0153381	1.44521		Garem1	75.7197	-1.8037	0.426566	-4.80813	1.52e-06	2.04e-05	1.8037
Col14a1	888.415	1.44193	0.656036	3.19525	0.00139709	0.0077436	1.44193		A230059L01Rik	59.542	-1.80055	0.367732	-5.3823	7.35e-08	1.32e-06	1.80055
Myo16	74.2881	1.43327	0.51367	3.58902	0.000331918	0.00230332	1.43327		Ptprg	189.707	-1.74134	0.755302	-3.33719	0.000846292	0.00506884	1.74134
Cdc42bpg	74.984	1.43089	0.974919	2.87386	0.00405493	0.0184819	1.43089		Prkcq	632.487	-1.72812	0.12998	-13.4606	2.67e-41	1.16e-38	1.72812
Atrnl1	3742.47	1.42337	0.588439	3.27479	0.00105739	0.00611343	1.42337		Nes	231.812	-1.72004	0.470898	-4.3167	1.58e-05	0.000165134	1.72004
Pakap	14.5082	1.421	0.61492	3.20949	0.00132971	0.00742506	1.421		Thsd4	53.5601	-1.63587	0.275395	-6.37024	1.89e-10	5.27e-09	1.63587
Cd38	605.233	1.40089	0.952749	2.86175	0.00421312	0.0190607	1.40089		Mapk12	37.136	-1.62151	0.556378	-3.71318	0.00020467	0.00153806	1.62151
Wdr95	156.126	1.39827	0.563404	3.37764	0.000731102	0.00449312	1.39827		Epha4	17.6054	-1.58699	0.651615	-3.35538	0.000792561	0.00479402	1.58699
H60b	34.2541	1.37759	0.413947	3.98533	6.73854e-05	0.000586865	1.37759		Gm11523	224.279	-1.58426	0.510468	-3.88326	0.000103067	0.000852605	1.58426
9330111N05Rik	219.885	1.37474	0.193554	7.41474	1.21868e-13	5.29003e-12	1.37474		Shroom4	20.5846	-1.56726	0.648028	-3.36521	0.00076486	0.0046572	1.56726
Sobp	23.4406	1.37422	0.704697	3.01911	0.00253517	0.0125278	1.37422		Nbl1	195.285	-1.53389	0.647149	-3.36231	0.000772945	0.00469603	1.53389
Wwtr1	411.427	1.36874	0.377783	4.25343	2.10518e-05	0.000212515	1.36874		Tmem98	9.22387	-1.53158	0.887009	-2.96998	0.00297823	0.0143392	1.53158
Dnah7a	9.54173	1.36667	0.455627	3.58538	0.000336585	0.00233111	1.36667		Lpl	1492.89	-1.47734	0.575443	-3.45456	0.000551181	0.00354481	1.47734
Notch3	8.14396	1.36541	0.757744	2.88739	0.00388457	0.0178594	1.36541		Zfp57	35.1511	-1.4698	0.65328	-3.28559	0.0010177	0.00592757	1.4698
Gpm6a	16.1063	1.36208	0.810005	2.88932	0.00386072	0.0177785	1.36208		Adra1a	21.3248	-1.45946	0.754813	-3.07247	0.00212296	0.0108617	1.45946
A530032D15Rik	188.967	1.35927	0.883959	2.88714	0.00388763	0.0178675	1.35927		Gm48876	14.2259	-1.45754	0.689068	-3.19343	0.00140592	0.00778208	1.45754
Nap1l5	19.7143	1.35738	0.570242	3.26007	0.00111384	0.0063972	1.35738		Gm15880	418.948	-1.44598	0.439135	-4.01253	6.01e-05	0.000531866	1.44598
Sh3bp4	209.372	1.35513	0.629957	3.16555	0.00154789	0.0084349	1.35513		Naaladl2	579.653	-1.41619	0.430746	-4.00964	6.08e-05	0.000537558	1.41619
Reln	22.0931	1.34654	0.684883	3.02542	0.00248288	0.0123062	1.34654		Gm33103	16.0931	-1.41246	0.774486	-3.00652	0.00264255	0.0129613	1.41246
1700001K19Rik	639.84	1.33294	0.36081	4.31017	1.63131e-05	0.000169627	1.33294		Chac1	10.6002	-1.39368	0.485562	-3.60692	0.000309859	0.00218051	1.39368
Snca	28.36	1.33276	0.714943	3.00026	0.00269747	0.0131836	1.33276		Ptpn14	77.706	-1.38032	0.381017	-4.27299	1.93e-05	0.000196257	1.38032
Gng11	31.3536	1.33058	0.672902	3.05317	0.0022644	0.0114236	1.33058		Zfp982	66.9681	-1.37571	0.237962	-6.18516	6.2e-10	1.59e-08	1.37571
Raet1e	2127.24	1.32733	0.281645	5.19612	2.03493e-07	3.32998e-06	1.32733		Gm43573	36.0981	-1.36753	0.411486	-4.03576	5.44e-05	0.000490538	1.36753
Tjp3	65.9695	1.32621	0.49998	3.48576	0.000490748	0.00321918	1.32621		2810468N07Rik	60.8057	-1.35429	0.55031	-3.38384	0.000714806	0.00441435	1.35429
Adgrb3	36.0427	1.31967	0.582022	3.21448	0.00130679	0.00732934	1.31967		Pecam1	1055.3	-1.35282	0.136838	-10.1207	4.47e-24	6.05e-22	1.35282
4930486L24Rik	173.466	1.31189	0.171491	7.93475	2.10912e-15	1.17533e-13	1.31189		F630206G17Rik	717.927	-1.30276	0.184625	-7.4118	1.25e-13	5.38e-12	1.30276
Gm10433	33.051	1.30789	0.599363	3.15886	0.00158385	0.00860246	1.30789		Gm13713	36.8545	-1.29933	0.603926	-3.18143	0.0014655	0.00806857	1.29933
Gab3	4295.09	1.29196	0.635474	3.07463	0.00210766	0.0108094	1.29196		Prkaa2	165.509	-1.29798	0.686391	-3.07635	0.00209552	0.0107614	1.29798
Ttll7	14.866	1.28882	0.599798	3.098	0.0019483	0.0101829	1.28882		Glipr1l3	23.088	-1.269	0.498873	-3.44444	0.00057224	0.00366567	1.269
Epb41l3	3051.26	1.28617	0.116805	11.1984	4.15237e-29	9.01229e-27	1.28617		Dpy19l3	510.99	-1.26055	0.185873	-7.14307	9.13e-13	3.55e-11	1.26055
Sntg1	76.5199	1.28149	0.213706	6.3435	2.24599e-10	6.22648e-09	1.28149		Ncs1	492.817	-1.25615	0.567021	-3.24129	0.00118988	0.00675866	1.25615
Abcc9	64.8454	1.2753	0.321255	4.53821	5.67342e-06	6.66072e-05	1.2753		Eda	74.0819	-1.25591	0.490773	-3.47244	0.000515752	0.00335727	1.25591
Gm15908	78.7371	1.26839	0.512216	3.35352	0.000797892	0.00481855	1.26839		Armcx2	268.044	-1.24723	0.256436	-5.3487	8.86e-08	1.57e-06	1.24723
Ehd1	668.548	1.2666	0.560951	3.21755	0.00129293	0.00726318	1.2666		Tceal8	714.273	-1.24411	0.0905866	-13.922	4.66e-44	2.2e-41	1.24411
Gm15577	14.4314	1.26531	0.470076	3.44942	0.000561801	0.0036072	1.26531		Zfp507	31.2573	-1.24174	0.375933	-4.00929	6.09e-05	0.000537558	1.24174
Gria4	52.3658	1.2554	0.33347	4.3366	1.44706e-05	0.000152325	1.2554		Icos	121.426	-1.22271	0.474338	-3.46206	0.000536067	0.00346762	1.22271
Cacna2d1	26.8596	1.25504	1.09277	2.80002	0.0051099	0.0222866	1.25504		Sox12	47.6846	-1.22217	0.280949	-4.91303	8.97e-07	1.26e-05	1.22217
Ripor2	5510	1.24412	0.69948	2.88479	0.00391671	0.0179711	1.24412		Prdm5	165.647	-1.2128	0.341338	-4.21653	2.48e-05	0.000245043	1.2128
Ptpn13	16.1646	1.2377	0.899619	2.796	0.00517398	0.0225237	1.2377		Enpp6	49.328	-1.20655	0.417112	-3.68439	0.000229249	0.00169193	1.20655
Kcnb2	19.5521	1.23684	1.02113	2.78235	0.00539662	0.0233603	1.23684		E230016K23Rik	153.96	-1.20067	0.270939	-4.95476	7.24e-07	1.04e-05	1.20067
Kcnn4	402.218	1.23406	0.119076	10.5719	4.02323e-26	6.78378e-24	1.23406		Cd209b	39.9235	-1.19565	0.430417	-3.6101	0.000306077	0.00215524	1.19565
Arl4aos	17.5168	1.23317	0.370615	3.91703	8.96471e-05	0.000754069	1.23317		2200002D01Rik	33.8443	-1.18824	0.355321	-4.03878	5.37e-05	0.000485892	1.18824
4930556M19Rik	158.914	1.23088	0.475449	3.43621	0.000589917	0.00374978	1.23088		Ccl6	7991.41	-1.16442	0.272853	-4.84624	1.26e-06	1.71e-05	1.16442
5033421B08Rik	3323.54	1.22585	0.718023	2.88676	0.00389233	0.0178841	1.22585		Nccrp1	14.4198	-1.14832	0.352067	-3.89738	9.72e-05	0.000810498	1.14832
Myo10	348.062	1.2258	0.191488	6.75187	1.4595e-11	4.84397e-10	1.2258		Gm15441	383.542	-1.10801	0.20531	-5.81685	6e-09	1.32e-07	1.10801
mt-Co1	74233.8	1.22455	0.241417	5.07106	3.95609e-07	6.11009e-06	1.22455		Tnfrsf17	1588.27	-1.10478	0.629296	-2.98191	0.00286454	0.0138798	1.10478
Etv4	110.455	1.20898	0.759159	2.88073	0.00396749	0.0181788	1.20898		Ccdc8	34.5437	-1.1016	0.414904	-3.49916	0.000466735	0.00308322	1.1016
Gm26740	15849.4	1.20861	0.317698	4.51911	6.20997e-06	7.19841e-05	1.20861		Tpm2	92.5514	-1.08601	0.61154	-2.97995	0.00288296	0.0139579	1.08601
Mfsd13b	80.0299	1.20735	0.481198	3.37551	0.00073678	0.0045238	1.20735		Nradd	593.503	-1.0838	0.261982	-4.69279	2.7e-06	3.41e-05	1.0838
Rtn2	64.0304	1.20626	0.191102	6.63837	3.17172e-11	1.00225e-09	1.20626		Stmn1	1111.34	-1.0802	0.184963	-6.2337	4.56e-10	1.19e-08	1.0802
Azin2	139.404	1.20298	0.388218	3.8119	0.000137904	0.00109678	1.20298		Siglecg	204.368	-1.07361	0.207223	-5.6245	1.86e-08	3.72e-07	1.07361
Epas1	53.7131	1.20186	0.698111	2.9254	0.00344019	0.0161974	1.20186		Cck	43.941	-1.06418	0.709061	-2.86273	0.00420005	0.0190225	1.06418
Kif27	136.89	1.20171	0.65848	2.9764	0.00291652	0.0140872	1.20171		Nanos3	15.0913	-1.06394	0.358426	-3.66993	0.000242619	0.00177394	1.06394
mt-Atp8	792.781	1.19867	0.174561	7.19805	6.10778e-13	2.45129e-11	1.19867		Arnt2	74.0148	-1.05736	0.681771	-2.8736	0.00405818	0.0184907	1.05736
Prune2	6369.63	1.19234	0.337271	4.21289	2.52123e-05	0.000248433	1.19234		Ccl9	4194.32	-1.00329	0.51152	-3.04263	0.00234522	0.0117475	1.00329
B3galt1	29.5541	1.18692	0.70677	2.88567	0.00390577	0.0179359	1.18692		Bhlhb9	647.26	-0.996398	0.38475	-3.44097	0.000579628	0.00369911	0.996398
Cd300lf	930.32	1.18649	0.432602	3.54763	0.000388717	0.00263538	1.18649		Gm38287	30.5406	-0.992792	0.561997	-2.93978	0.00328449	0.0155952	0.992792
Gm43351	152.378	1.18502	0.440405	3.50422	0.00045795	0.00303125	1.18502		Cd1d1	453.864	-0.983363	0.255893	-4.42543	9.63e-06	0.000105914	0.983363
Lmna	1083.36	1.18301	0.567355	3.10976	0.00187242	0.009857	1.18301		Grm3	352.964	-0.963261	0.572121	-2.91735	0.00353021	0.0165502	0.963261
Fam214a	4636.3	1.18281	0.669074	2.90759	0.0036422	0.0169664	1.18281		Mmp11	96.3259	-0.955516	0.226029	-4.77655	1.78e-06	2.36e-05	0.955516
Slc38a6	6797.63	1.18231	0.71157	2.66606	0.00767462	0.0311192	1.18231		Ccnb1	30.4727	-0.943105	0.310638	-3.76915	0.000163808	0.00126974	0.943105
Pstpip1	721.921	1.18069	0.492828	3.28725	0.00101171	0.00590104	1.18069		Rhoc	993.568	-0.942449	0.197744	-5.23487	1.65e-07	2.75e-06	0.942449
Lrrc36	40.366	1.17905	0.540556	3.15257	0.0016184	0.00875262	1.17905		Trim30c	588.126	-0.937289	0.471345	-3.0445	0.00233068	0.0116924	0.937289
Pcdh7	24.0712	1.16985	0.569555	3.05469	0.00225294	0.011375	1.16985		Skint3	293.922	-0.933488	0.202147	-5.10172	3.37e-07	5.28e-06	0.933488
Acsbg1	8.56865	1.16353	0.781956	2.76744	0.00564981	0.0242439	1.16353		Fcna	51.74	-0.932896	0.396732	-3.27646	0.00105116	0.00608166	0.932896
Casr	23.5446	1.16116	0.671237	2.91061	0.00360729	0.0168302	1.16116		Mxra7	178.878	-0.927488	0.143786	-6.80602	1e-11	3.42e-10	0.927488
Galnt3	4131.8	1.15952	0.523224	3.18822	0.00143154	0.00791327	1.15952		Cdkn1c	751.791	-0.924555	0.380086	-3.32008	0.000899914	0.00533384	0.924555
C130060C02Rik	44.4756	1.1541	0.575373	3.05591	0.00224382	0.0113429	1.1541		Fxyd2	88.9607	-0.921278	0.258612	-4.19051	2.78e-05	0.00027182	0.921278
Pclo	30.6239	1.15298	0.766667	2.82561	0.0047191	0.02083	1.15298		Gm28050	51.6197	-0.920342	0.258342	-4.15963	3.19e-05	0.000305167	0.920342
Ptpru	28.899	1.14634	0.676694	2.89452	0.00379738	0.0175505	1.14634		Cers4	346.62	-0.915531	0.231812	-4.51215	6.42e-06	7.4e-05	0.915531
2410021H03Rik	35.6908	1.13335	0.313711	4.18713	2.82501e-05	0.00027508	1.13335		Eno3	685.126	-0.913181	0.251169	-4.24438	2.19e-05	0.000220061	0.913181
Gm34455	4987.52	1.12057	0.498281	3.17339	0.00150668	0.00824304	1.12057		Satb1	669.316	-0.904688	0.327459	-3.54854	0.00038737	0.00262733	0.904688
Magi2	156.713	1.10921	0.326697	4.04017	5.34126e-05	0.000483291	1.10921		Serpinf1	2069.65	-0.903587	0.0691641	-13.2255	6.25e-40	2.4e-37	0.903587
Gm15889	80.5039	1.10708	0.675063	2.87991	0.00397785	0.0182111	1.10708		Gm12184	80.3527	-0.902133	0.143516	-6.6257	3.46e-11	1.09e-09	0.902133
Vil1	23.9443	1.10595	0.378815	3.62606	0.00028778	0.00204081	1.10595		Gm27168	113.222	-0.901856	0.174745	-5.57945	2.41e-08	4.76e-07	0.901856
Gm41611	884.435	1.1031	0.0964178	11.6325	2.81809e-31	6.64063e-29	1.1031		Atp10b	37.0638	-0.901006	0.575995	-2.84369	0.0044595	0.0198917	0.901006
Trpv4	628.71	1.10131	0.378501	3.66213	0.000250123	0.00182154	1.10131		Sh2d5	21.0095	-0.8976	0.314373	-3.57952	0.000344223	0.00237671	0.8976
Rims2	35.0642	1.08462	0.430269	3.34658	0.000818163	0.00492885	1.08462		Mfap3l	150.109	-0.896624	0.412426	-3.15359	0.00161276	0.0087307	0.896624
Clybl	1849.79	1.07686	0.268189	4.56866	4.90861e-06	5.84181e-05	1.07686		Rab19	110.147	-0.883834	0.195857	-4.99968	5.74e-07	8.46e-06	0.883834
Pgap1	1700.49	1.07337	0.651809	2.85352	0.00432372	0.0194385	1.07337		1700019D03Rik	61.609	-0.86741	0.376768	-3.20512	0.00135008	0.00751588	0.86741
Shisa4	11.1345	1.07279	0.394857	3.40242	0.000667929	0.00416697	1.07279		Slc2a10	29.1353	-0.865714	0.713569	-2.74259	0.0060957	0.0257553	0.865714
Gm13391	303.517	1.06507	0.411454	3.42592	0.000612721	0.00386939	1.06507		4833403J16Rik	42.0858	-0.85646	0.652347	-2.76307	0.00572601	0.0245262	0.85646
Lrmda	134768	1.06151	0.0385197	25.8345	3.63618e-147	1.49947e-143	1.06151		Adgrl2	2350.83	-0.849449	0.258834	-3.95216	7.74e-05	0.000665948	0.849449
Dlg2	94.5056	1.05807	0.485919	3.14083	0.00168472	0.00906964	1.05807		Ikzf2	2378.43	-0.837513	0.305181	-3.53499	0.000407798	0.00274444	0.837513
mt-Co2	59923.9	1.05097	0.225238	4.79448	1.63094e-06	2.17833e-05	1.05097		Ednrb	88.2199	-0.836633	0.25506	-3.93588	8.29e-05	0.000702272	0.836633
Gm29266	523.399	1.04628	0.609811	2.90236	0.00370367	0.0171896	1.04628		Tspyl3	187.393	-0.835955	0.16305	-5.53527	3.11e-08	5.99e-07	0.835955
Gm49166	24.0508	1.03825	0.773052	2.76958	0.00561289	0.0241179	1.03825		Npl	3821.72	-0.82926	0.236315	-4.16867	3.06e-05	0.000295717	0.82926
Arhgef3	3451.32	1.03449	0.967154	2.70964	0.00673561	0.0279436	1.03449		Jup	1330.05	-0.826439	0.185106	-4.96796	6.77e-07	9.8e-06	0.826439
9530052E02Rik	360.351	1.03357	0.481506	3.12341	0.00178771	0.00951542	1.03357		Clec4a4	87.7843	-0.822635	0.204208	-4.55906	5.14e-06	6.08e-05	0.822635
Ppp3cc	1186.34	1.03342	0.449679	3.20089	0.00137003	0.00761412	1.03342		Npr1	63.6445	-0.821452	0.226773	-4.19147	2.77e-05	0.000270834	0.821452
Gprin3	15.7294	1.03212	0.555886	2.92397	0.00345598	0.0162551	1.03212		Chad	33.6041	-0.819182	0.337253	-3.28798	0.00100909	0.00588785	0.819182
Fxyd1	20.9325	1.02817	0.866545	2.75813	0.00581328	0.0248613	1.02817		Rnase10	104.364	-0.817905	0.39241	-3.07456	0.00210815	0.0108094	0.817905
mt-Nd2	29142.2	1.02755	0.124024	8.63712	5.76474e-18	4.11642e-16	1.02755		H2-Oa	1652.59	-0.815065	0.35749	-3.19785	0.00138456	0.00768451	0.815065
Aldoa-1	12.8689	1.02623	0.584788	2.86288	0.00419811	0.0190189	1.02623		Zfp580	577.138	-0.813836	0.205345	-4.50189	6.74e-06	7.71e-05	0.813836
Robo1	24.3446	1.02515	0.599244	2.86766	0.00413516	0.0187853	1.02515		Gm5784	16.7477	-0.813071	0.576964	-2.74546	0.00604268	0.0255837	0.813071
Fosb	15072.2	1.0227	0.474715	3.04679	0.00231297	0.0116212	1.0227		Rnaset2b	4836.78	-0.812727	0.238069	-4.0224	5.76e-05	0.000513098	0.812727
Rgs11	100.133	1.01298	0.629755	2.85415	0.0043152	0.0194108	1.01298		Smim10l2a	255.272	-0.812311	0.395585	-3.06491	0.00217733	0.0110678	0.812311
mt-Nd5	8671.88	1.00608	0.129156	8.14619	3.75566e-16	2.26922e-14	1.00608		Gm16731	52.6379	-0.807484	0.250723	-3.86276	0.000112113	0.000917316	0.807484
mt-Nd3	6765.84	0.997971	0.117302	8.76245	1.91058e-18	1.5079e-16	0.997971		Phpt1	612.889	-0.80206	0.168923	-5.19619	2.03e-07	3.33e-06	0.80206
Lhfp	25.12	0.996238	0.40672	3.28256	0.00102867	0.00597546	0.996238		Lrrc1	272.256	-0.800651	0.112383	-7.43414	1.05e-13	4.63e-12	0.800651
Sytl1	17.8065	0.995196	0.351941	3.52714	0.000420069	0.00281783	0.995196		Gm29114	30.7526	-0.794181	0.378773	-3.06597	0.00216963	0.0110321	0.794181
Sh3rf1	526.246	0.986009	0.463152	3.09889	0.00194246	0.0101653	0.986009		Fcgrt	3048.85	-0.790541	0.104989	-7.8132	5.58e-15	2.91e-13	0.790541
Arhgef10	205.037	0.97603	0.415725	3.24375	0.00117967	0.00670759	0.97603		Gm11808	1281.43	-0.790022	0.119967	-6.9093	4.87e-12	1.74e-10	0.790022
Gm14963	139.658	0.974483	0.640673	2.81331	0.00490342	0.0214883	0.974483		Thsd1	233.02	-0.788335	0.114529	-7.18305	6.82e-13	2.7e-11	0.788335
Gpr137c	1056.3	0.974247	0.628214	2.8215	0.00477998	0.021048	0.974247		Zfp428	75.5741	-0.788146	0.144888	-5.80192	6.56e-09	1.42e-07	0.788146
Gm12609	42.7104	0.967865	0.367031	3.42143	0.000622922	0.00392929	0.967865		Gm16253	121.05	-0.78412	0.221913	-4.11649	3.85e-05	0.000360541	0.78412
Dse	5304.28	0.967572	0.713719	2.65116	0.00802149	0.0322561	0.967572		4930471E19Rik	111.384	-0.781752	0.344538	-3.17448	0.00150103	0.0082203	0.781752
Il1rapl1	62.1459	0.967243	0.180531	5.72845	1.01355e-08	2.12163e-07	0.967243		Grip2	16.2263	-0.779375	0.326273	-3.21275	0.00131472	0.00735879	0.779375
Arhgef17	15.7985	0.96387	0.503338	2.94357	0.0032445	0.0154319	0.96387		Cers1	26.4241	-0.778161	0.300806	-3.36752	0.000758488	0.00462471	0.778161
Per2	338.881	0.961568	0.294355	3.92313	8.74058e-05	0.000736719	0.961568		Gm9774	28.1896	-0.776229	0.448473	-2.85071	0.00436216	0.019542	0.776229
Gm47819	240.426	0.95989	0.439808	3.13507	0.0017181	0.0092163	0.95989		Dipk1b	74.0279	-0.769737	0.225619	-4.03692	5.42e-05	0.000488429	0.769737
Neat1	8099.35	0.947005	0.500161	2.83553	0.00457501	0.0203245	0.947005		Rnaset2a	5960.55	-0.760734	0.167453	-5.01589	5.28e-07	7.81e-06	0.760734
Gramd3	431.259	0.937842	0.284646	3.94785	7.88559e-05	0.000675352	0.937842		Efna4	40.6043	-0.757032	0.234456	-3.85306	0.000116653	0.00094928	0.757032
Rnf150	11369.8	0.935363	0.663863	2.6583	0.00785362	0.0317125	0.935363		Nmral1	590.125	-0.747822	0.0684236	-11.1247	9.52e-29	1.96e-26	0.747822
Gm26802	409.211	0.930311	0.364246	3.37546	0.000736917	0.0045238	0.930311		Gm15651	48.607	-0.741338	0.362942	-3.00453	0.00265988	0.0130386	0.741338
Colec12	242.835	0.926745	0.453311	3.046	0.00231908	0.0116448	0.926745		Nme3	57.9321	-0.741304	0.163857	-4.91923	8.69e-07	1.23e-05	0.741304
Gdpd5	464.694	0.917779	0.698963	2.751	0.00594141	0.0252456	0.917779		Sh2d6	400.388	-0.739362	0.210786	-4.10366	4.07e-05	0.000377907	0.739362
Eml2	244.571	0.913665	0.499996	2.92806	0.00341081	0.0161115	0.913665		Cdca7	877.322	-0.736354	0.421655	-2.86212	0.00420819	0.0190437	0.736354
Trim7	337.09	0.912717	0.350494	3.41054	0.000648347	0.00406171	0.912717		Dmc1	39.1433	-0.735932	0.382886	-2.95399	0.00313696	0.0149983	0.735932
mt-Nd4l	4767.58	0.912342	0.169005	5.82658	5.65757e-09	1.24263e-07	0.912342		Gm2000	1041.47	-0.73454	0.161806	-4.97265	6.6e-07	9.59e-06	0.73454
Spock2	38.498	0.912037	0.23985	4.3262	1.51704e-05	0.000158779	0.912037		Nudt12	53.6258	-0.733148	0.745967	-2.67867	0.00739153	0.0302089	0.733148
Aplp1	67.3889	0.906729	0.256486	4.12101	3.77211e-05	0.00035393	0.906729		Clec4a3	4867.74	-0.731609	0.0709189	-10.5344	6e-26	9.89e-24	0.731609
Ctla2b	2219.07	0.905903	0.127206	7.44393	9.77303e-14	4.32188e-12	0.905903		Naaa	1660.68	-0.720216	0.122783	-6.2184	5.02e-10	1.3e-08	0.720216
Ankrd28	1210.26	0.899697	0.232735	4.42009	9.86594e-06	0.000108348	0.899697		F830045P16Rik	294.859	-0.715427	0.266378	-3.44013	0.000581432	0.00370584	0.715427
Flrt1	144.585	0.897932	0.193482	5.10757	3.26331e-07	5.1265e-06	0.897932		Nxpe3	464.432	-0.714028	0.120273	-6.29209	3.13e-10	8.41e-09	0.714028
Gm37065	61.1851	0.890878	0.208303	4.75761	1.95895e-06	2.56452e-05	0.890878		2310034O05Rik	48.9073	-0.711327	0.183391	-4.38635	1.15e-05	0.000124112	0.711327
Synj2	1721.15	0.884276	0.16079	5.90109	3.61098e-09	8.18176e-08	0.884276		Scarb1	1566.35	-0.711102	0.22826	-3.76862	0.000164153	0.00127122	0.711102
Samd4	2447.38	0.882977	0.514591	2.86515	0.00416807	0.0189036	0.882977		Tspan33	1300.15	-0.710991	0.0840311	-8.70992	3.04e-18	2.32e-16	0.710991
Gm47357	26.5391	0.882307	0.512444	2.85713	0.00427486	0.0192819	0.882307		Dab2ip	165.917	-0.704416	0.259205	-3.45524	0.000549808	0.00353846	0.704416
Tenm2	30.8682	0.881025	0.285664	3.73319	0.00018907	0.00143389	0.881025		Gm3716	217.668	-0.70191	0.309445	-3.14503	0.00166072	0.0089491	0.70191
Spint2	43.6421	0.878564	0.500855	2.87933	0.00398517	0.0182342	0.878564		C2	91.5655	-0.695843	0.259575	-3.42565	0.000613327	0.00387173	0.695843
Etaa1os	38.9091	0.877273	0.345161	3.34312	0.000828425	0.00497628	0.877273		Ctss	238902	-0.690382	0.103943	-4.44621	8.74e-06	9.77e-05	0.690382
Samd13	21.9048	0.876167	0.750042	2.70188	0.00689485	0.0284614	0.876167		P2rx1	291.995	-0.685236	0.253954	-3.44313	0.000575018	0.00367633	0.685236
Lrp8	31.9022	0.875867	0.773577	2.71543	0.00661893	0.027556	0.875867		Cetn2	1669.42	-0.685234	0.175477	-4.40054	1.08e-05	0.000117029	0.685234
Mir100hg	16.5423	0.875585	0.320091	3.42616	0.000612174	0.00386741	0.875585		Cib1	2738.54	-0.680314	0.193543	-4.02992	5.58e-05	0.000501019	0.680314
Pcp4l1	29.4965	0.873388	0.739761	2.72503	0.00642953	0.0269244	0.873388		Iqch	420.339	-0.674158	0.429558	-2.75362	0.00589408	0.0250833	0.674158
Cdo1	110.01	0.870246	0.152013	6.0846	1.16785e-09	2.84967e-08	0.870246		Coro2a	2979.75	-0.67008	0.187588	-4.06195	4.87e-05	0.000446443	0.67008
Itgb4	34.498	0.868904	0.28165	3.73034	0.000191219	0.00144752	0.868904		Gm49980	561.592	-0.668374	0.255575	-3.3685	0.000755788	0.00461731	0.668374
Morrbid	3091.25	0.868025	0.235215	4.29837	1.72059e-05	0.000177493	0.868025		Fabp3	77.7875	-0.667583	0.457104	-2.70579	0.0068142	0.0281987	0.667583
Rassf3	9774.62	0.8676	0.22511	4.40278	1.06873e-05	0.000116132	0.8676		Inafm2	644.919	-0.667125	0.155632	-4.74868	2.05e-06	2.68e-05	0.667125
mt-Nd4	42021.6	0.86636	0.157203	5.61937	1.91657e-08	3.81809e-07	0.86636		Gamt	629.334	-0.665692	0.0691995	-9.82502	8.79e-23	1.08e-20	0.665692
Gm45894	492.643	0.863699	0.336679	3.36748	0.000758583	0.00462471	0.863699		Lst1	11793.5	-0.663268	0.0952323	-7.14109	9.26e-13	3.59e-11	0.663268
Mdga2	36.6526	0.862756	0.564435	2.77186	0.00557365	0.0239983	0.862756		Lamb2	132.736	-0.657961	0.532679	-2.65595	0.00790855	0.0318874	0.657961
Dennd1a	25741.7	0.861285	0.477392	2.73206	0.00629399	0.026444	0.861285		Poc1a	360.999	-0.653872	0.109886	-6.28627	3.25e-10	8.72e-09	0.653872
mt-Nd1	37564	0.859166	0.120112	7.48484	7.16363e-14	3.21973e-12	0.859166		Ripk3	201.215	-0.648585	0.161506	-4.49994	6.8e-06	7.77e-05	0.648585
A730090N16Rik	27.1645	0.858707	0.418598	3.02729	0.00246756	0.0122413	0.858707		4930426L09Rik	49.9179	-0.646	0.190613	-3.95514	7.65e-05	0.000658841	0.646
Gm45151	16.0922	0.85587	0.495748	2.82859	0.00467532	0.0206838	0.85587		Rogdi	3513.03	-0.64313	0.0282576	-22.8676	9.77e-116	2.68e-112	0.64313
Galc	3457.5	0.854138	0.492728	2.84085	0.00449929	0.0200421	0.854138		Ppdpf	1295.84	-0.641058	0.151555	-4.66341	3.11e-06	3.9e-05	0.641058
Gm46328	45.4351	0.850087	0.567527	2.76502	0.00569197	0.0243994	0.850087		Gm45184	39.62	-0.63384	0.219242	-3.55562	0.00037709	0.00257348	0.63384
Abat	21.6848	0.846722	0.304995	3.46599	0.000528282	0.00342323	0.846722		Bri3bp	766.007	-0.630191	0.0750907	-8.62489	6.42e-18	4.56e-16	0.630191
4933400F21Rik	58.5154	0.839347	0.162239	5.53091	3.18579e-08	6.11041e-07	0.839347		Ccdc152	1863.59	-0.629369	0.0913038	-7.19071	6.45e-13	2.57e-11	0.629369
Gramd1b	3182.62	0.832572	0.311381	3.38235	0.000718691	0.00443336	0.832572		1810044D09Rik	192.092	-0.629158	0.16836	-4.25201	2.12e-05	0.000213609	0.629158
Dock6	660.002	0.831666	0.0836281	10.1561	3.11189e-24	4.2422e-22	0.831666		P3h4	135.597	-0.627054	0.247557	-3.28095	0.00103458	0.00600051	0.627054
Aopep	10136.7	0.830144	0.0813117	10.5196	7.01581e-26	1.1458e-23	0.830144		Gm11361	53.9235	-0.622283	0.181103	-3.99038	6.6e-05	0.000575729	0.622283
Gm7480	559.712	0.828314	0.163544	5.48098	4.22971e-08	7.97361e-07	0.828314		Mthfd2	1597.99	-0.62219	0.17956	-4.00287	6.26e-05	0.000551121	0.62219
Syne2	430.738	0.828308	0.334711	3.29606	0.000980526	0.00573945	0.828308		Limd2	7388.99	-0.621714	0.216532	-3.46169	0.000536792	0.00347095	0.621714
Ccdc96	44.7253	0.82677	0.230583	4.13713	3.51679e-05	0.000333222	0.82677		Rpl36a-ps1	104.284	-0.619694	0.197626	-3.7402	0.000183871	0.00139896	0.619694
Trpm2	6383.82	0.825701	0.185645	5.0479	4.467e-07	6.74754e-06	0.825701		Pabpc4	2249.09	-0.61781	0.197625	-3.73235	0.000189705	0.00143673	0.61781
Ablim2	136.796	0.823477	0.317494	3.38326	0.000716303	0.00442194	0.823477		Gm5617	1018.75	-0.616216	0.166479	-4.21237	2.53e-05	0.000248861	0.616216
Ptp4a1	191.248	0.8222	0.463841	2.87587	0.00402912	0.0183948	0.8222		Zfp691	2049.94	-0.61618	0.0884939	-7.25027	4.16e-13	1.69e-11	0.61618
Nphp4	39.446	0.820533	0.334241	3.27491	0.00105694	0.006113	0.820533		Engase	1076.58	-0.615457	0.151652	-4.51717	6.27e-06	7.25e-05	0.615457
2500002B13Rik	206.635	0.8204	0.237473	4.05396	5.03582e-05	0.000459435	0.8204		Zfp990	14.1089	-0.61453	0.670708	-2.56529	0.0103089	0.0394079	0.61453
Fam78b	355.061	0.820265	0.11309	7.54984	4.35809e-14	2.03645e-12	0.820265		Nphs1	25.9598	-0.614492	0.38055	-2.71812	0.00656542	0.027403	0.614492
Cfap299	332.549	0.818555	0.307042	3.43457	0.000593485	0.00376901	0.818555		Ccdc9b	57.6637	-0.611419	0.161101	-4.23893	2.25e-05	0.000224381	0.611419
Nectin3	12.757	0.815762	0.685462	2.65984	0.00781787	0.0315913	0.815762		Prickle2	67.9851	-0.609781	0.331543	-2.83373	0.00460077	0.0204224	0.609781
Alk	19.776	0.812061	0.518715	2.75367	0.00589316	0.0250833	0.812061		Rpl6	44220.5	-0.608558	0.0845896	-7.32556	2.38e-13	1e-11	0.608558
5430427O19Rik	4025.4	0.811083	0.283562	3.56023	0.000370532	0.00253817	0.811083		Evi2a	12359.5	-0.608267	0.16938	-4.10529	4.04e-05	0.000376098	0.608267
Ism2	16.0709	0.807249	0.404282	2.93875	0.00329541	0.0156335	0.807249		Cdk2ap2	3623.59	-0.608047	0.0473714	-12.9877	1.44e-38	5.39e-36	0.608047
Plp1	264.576	0.80696	0.309769	3.38574	0.000709863	0.00439204	0.80696		Rps27rt	748.279	-0.607061	0.096404	-6.61016	3.84e-11	1.19e-09	0.607061
Dnajb13	246.695	0.806086	0.293191	3.49248	0.000478562	0.00315251	0.806086		Vangl2	396.83	-0.602867	0.424712	-2.66093	0.00779255	0.0315431	0.602867
Igsf9	317.762	0.801778	0.387477	3.03018	0.00244404	0.0121502	0.801778		Rpl9-ps6	343.186	-0.601934	0.125252	-5.20537	1.94e-07	3.18e-06	0.601934
mt-Nd6	1008.42	0.801379	0.206749	4.4278	9.51998e-06	0.000105038	0.801379		Zbtb11os1	332.1	-0.601442	0.118264	-5.46466	4.64e-08	8.68e-07	0.601442
Gm43560	177.482	0.801313	0.161035	5.39457	6.8689e-08	1.24508e-06	0.801313		Cdk2ap1	2320.01	-0.601346	0.34363	-2.79268	0.00522738	0.0227089	0.601346
mt-Cytb	59810.5	0.799653	0.1354	6.13904	8.30198e-10	2.07487e-08	0.799653		Pfn1	25727.3	-0.600187	0.0457209	-13.2812	2.98e-40	1.17e-37	0.600187
Il1rapl2	49.2306	0.79197	0.361452	3.0859	0.00202939	0.0104937	0.79197		Gm15243	141.598	-0.598625	0.113336	-5.65166	1.59e-08	3.22e-07	0.598625
Col20a1	149.092	0.790135	0.26123	3.70004	0.000215568	0.00160243	0.790135		Gm50335	34.1855	-0.59677	0.571186	-2.56998	0.0101704	0.0390141	0.59677
Pgm2l1	1246.08	0.789027	0.548958	2.7327	0.00628171	0.0264018	0.789027		Gm10401	48.0685	-0.596292	0.253776	-3.13686	0.00170765	0.00916618	0.596292
Erc1	570.2	0.788118	0.262887	3.68214	0.000231284	0.0017046	0.788118		C330018A13Rik	74.0747	-0.595785	0.437848	-2.63153	0.00850015	0.0337205	0.595785
Irs2	3300.14	0.783477	0.600253	2.65993	0.00781574	0.0315904	0.783477		Pdap1	3443.44	-0.591863	0.12716	-5.02802	4.96e-07	7.38e-06	0.591863
Ly9	1868.96	0.781155	0.361722	3.07987	0.00207088	0.0106547	0.781155		Zfp334	78.278	-0.590065	0.584409	-2.58815	0.00964941	0.0373975	0.590065
Shcbp1l	154.733	0.773531	0.323644	3.22531	0.00125838	0.007094	0.773531		Tuba1b	7346.29	-0.589999	0.154298	-4.28588	1.82e-05	0.000186481	0.589999
Znrf3	5035.67	0.772694	0.631046	2.63213	0.00848509	0.0336948	0.772694		B630019A10Rik	108.46	-0.589242	0.209102	-3.47777	0.000505596	0.00330234	0.589242
Meig1	304.913	0.771904	0.353643	3.0906	0.00199749	0.0103775	0.771904		Dnajc28	589.64	-0.588455	0.0906507	-6.78408	1.17e-11	3.94e-10	0.588455
Cadps2	28.4862	0.77156	0.663432	2.66861	0.00761658	0.0309371	0.77156		Coro1a	18768.5	-0.587736	0.135299	-4.76782	1.86e-06	2.45e-05	0.587736
Ak7	30.527	0.770615	0.363444	3.04458	0.00233009	0.0116924	0.770615		Slc43a3	119.481	-0.587011	0.346826	-2.75197	0.00592382	0.0251774	0.587011
Nnat	419.346	0.767396	0.571256	2.70309	0.00686981	0.0284004	0.767396		Gm20522	79.2042	-0.586759	0.182886	-3.78803	0.000151847	0.0011882	0.586759
Gm47601	591.954	0.764659	0.0926259	8.50631	1.79556e-17	1.22387e-15	0.764659		Ap2m1	3523.16	-0.583827	0.122729	-5.09536	3.48e-07	5.44e-06	0.583827
Lrp6	9340.66	0.760582	0.481457	2.68789	0.00719042	0.0295187	0.760582		Cox6a1	5686.39	-0.583644	0.0686117	-8.70618	3.14e-18	2.37e-16	0.583644
Cdkn2b	124.559	0.760188	0.372312	2.99668	0.00272939	0.013312	0.760188		Thbs2	45.1249	-0.583164	0.412825	-2.64668	0.00812869	0.0325986	0.583164
Pid1	32567.8	0.755506	0.348032	3.33547	0.000851541	0.00509658	0.755506		Gimap5	162.355	-0.581156	0.330117	-2.7699	0.00560729	0.0241054	0.581156
Immp2l	23058.5	0.755288	0.222916	4.47306	7.71094e-06	8.72373e-05	0.755288		3300005D01Rik	67.7956	-0.580916	0.252557	-3.09028	0.00199969	0.0103856	0.580916
Zfp704	4676.67	0.754457	0.432021	2.69269	0.0070878	0.0291336	0.754457		Clic1	24464	-0.580076	0.116001	-4.62058	3.83e-06	4.68e-05	0.580076
Gm47216	12.7645	0.754383	0.428597	2.793	0.00522217	0.0226922	0.754383		Rad51ap1	109.39	-0.573567	0.273072	-2.96119	0.00306455	0.0146904	0.573567
Gm13814	1178.7	0.754139	0.305063	3.27947	0.00104004	0.00602579	0.754139		Atp5mpl	4790.39	-0.572495	0.0769397	-7.69249	1.44e-14	7.13e-13	0.572495
Synpo2	14.3432	0.753586	0.698594	2.64137	0.00825706	0.0329703	0.753586		Pomp	10054.4	-0.572399	0.0758335	-7.87015	3.54e-15	1.9e-13	0.572399
Gm40438	19.7587	0.751431	0.451921	2.77086	0.00559091	0.0240537	0.751431		Gstm5	620.041	-0.568614	0.140476	-4.51591	6.3e-06	7.29e-05	0.568614
Gm50070	37.0841	0.749896	0.323071	3.15636	0.00159754	0.00866538	0.749896		Gm14305	218.915	-0.567427	0.144615	-4.40844	1.04e-05	0.000113812	0.567427
Kcnj9	592.564	0.749848	0.520373	2.71579	0.00661175	0.0275406	0.749848		Trappc2	772.919	-0.565294	0.104987	-5.73781	9.59e-09	2.02e-07	0.565294
Spred2	4591.32	0.744746	0.096088	8.05999	7.62979e-16	4.49476e-14	0.744746		Hypk	1443.81	-0.565046	0.0565456	-10.1835	2.35e-24	3.26e-22	0.565046
Agap1	3663.15	0.740929	0.136112	5.85649	4.72765e-09	1.04956e-07	0.740929		Ndufa3	4073.31	-0.564823	0.0461381	-12.4165	2.13e-35	6.5e-33	0.564823
Lrig1	29.0228	0.739921	0.25018	3.60322	0.000314304	0.00220709	0.739921		Eva1b	1237.02	-0.563968	0.311323	-2.80117	0.00509181	0.0222214	0.563968
Klhl13	785.719	0.73755	0.212468	4.05499	5.0137e-05	0.000458197	0.73755		Ppp1ca	7437.36	-0.563046	0.102942	-5.69194	1.26e-08	2.6e-07	0.563046
Zfp503	147.43	0.735759	0.352036	3.0184	0.00254114	0.0125535	0.735759		Lin7b	34.7352	-0.559907	0.402948	-2.60791	0.00910969	0.0356838	0.559907
Tubb4a	32.5065	0.735736	0.390348	2.88241	0.00394651	0.0180927	0.735736		Coa3	2772.54	-0.5595	0.0771429	-7.50812	6e-14	2.73e-12	0.5595
Slc4a3	64.836	0.735089	0.576776	2.67558	0.00746	0.0304209	0.735089		Gm20033	275.562	-0.558466	0.0946626	-6.21757	5.05e-10	1.31e-08	0.558466
Gm27008	2121.05	0.730859	0.320523	3.13694	0.00170721	0.00916618	0.730859		BC028528	3350.18	-0.557637	0.1123	-5.31229	1.08e-07	1.88e-06	0.557637
Lrrc4c	62.8842	0.730749	0.253781	3.55134	0.000383282	0.00261102	0.730749		Serf1	433.424	-0.555938	0.231406	-3.15561	0.00160161	0.00868458	0.555938
Tank	7955.08	0.727883	0.375707	2.94979	0.00317993	0.0151862	0.727883		Gm5106	46.3155	-0.555912	0.187482	-3.56746	0.000360457	0.00247636	0.555912
Nfxl1	4047.15	0.724695	0.404331	2.74495	0.006052	0.0256034	0.724695		Cfl1	21726.3	-0.555893	0.0728919	-7.85135	4.12e-15	2.18e-13	0.555893
Plek	112677	0.723875	0.222278	2.97897	0.00289222	0.0139986	0.723875		Atp5g2	11004.3	-0.553433	0.0728849	-7.83084	4.85e-15	2.55e-13	0.553433
Abca1	28505.3	0.721176	0.35733	2.53468	0.0112551	0.0422707	0.721176		Commd6	2601.83	-0.551637	0.15336	-4.11347	3.9e-05	0.000364699	0.551637
Nkain2	170.39	0.715924	0.401744	2.83486	0.00458461	0.0203616	0.715924		Dnajb7	31.6121	-0.551353	0.308407	-2.76568	0.00568045	0.0243564	0.551353
Tnip1	1689.39	0.714959	0.188394	4.32574	1.52023e-05	0.000159012	0.714959		Nsa2	7616.62	-0.550834	0.120272	-4.9128	8.98e-07	1.26e-05	0.550834
Arrdc3	3357.03	0.710743	0.258244	3.43634	0.000589639	0.00374946	0.710743		Cops9	4445.71	-0.549875	0.0912186	-6.33766	2.33e-10	6.43e-09	0.549875
Gm29358	72.3753	0.708583	0.187153	4.2985	1.71955e-05	0.000177493	0.708583		AU022793	920.563	-0.549299	0.117391	-5.07151	3.95e-07	6.1e-06	0.549299
Gm46348	65.797	0.708195	0.203612	4.0483	5.15901e-05	0.000469117	0.708195		Grcc10	8816.84	-0.547917	0.167337	-3.86003	0.000113373	0.000925784	0.547917
Cdc14b	1054.32	0.704551	0.168827	4.65564	3.22975e-06	4.0177e-05	0.704551		Kcnj2	2350.6	-0.547505	0.17049	-3.77982	0.000156941	0.00122284	0.547505
Lncpint	20533.9	0.70406	0.230784	3.94175	8.08892e-05	0.000690615	0.70406		Calm2	35930.1	-0.54386	0.176525	-3.28252	0.00102883	0.00597546	0.54386
4930405A10Rik	774.697	0.703266	0.143258	5.32162	1.02845e-07	1.79327e-06	0.703266		Zfp112	115.677	-0.543293	0.37917	-2.61402	0.00894842	0.0351439	0.543293
Txndc16	3322.3	0.701304	0.494933	2.68492	0.00725478	0.0297459	0.701304		2310009A05Rik	1616.79	-0.540931	0.153941	-4.02971	5.58e-05	0.00050118	0.540931
St8sia6	2494	0.700571	0.308774	3.12775	0.0017615	0.00939712	0.700571		Gpx1	13901.4	-0.540047	0.121487	-4.802	1.57e-06	2.1e-05	0.540047
Gm50368	192.055	0.69891	0.253595	3.46752	0.000525281	0.00340854	0.69891		Tpgs1	1641.61	-0.538898	0.152091	-4.05558	5e-05	0.000457525	0.538898
Galnt7	8284.86	0.698713	0.0732848	9.77489	1.44317e-22	1.70036e-20	0.698713		Gpr165	294.941	-0.538734	0.37566	-2.61215	0.00899753	0.0352863	0.538734
Igfals	99.5447	0.691401	0.192832	4.12725	3.67131e-05	0.000346245	0.691401		Cycs	2793.09	-0.537462	0.0379231	-14.2961	2.32e-46	1.23e-43	0.537462
Cep295nl	103.346	0.691176	0.413209	2.78232	0.00539716	0.0233603	0.691176		Zfp422	1194.5	-0.536446	0.134261	-4.45608	8.35e-06	9.37e-05	0.536446
Gm35154	7639.33	0.689568	0.15402	4.94145	7.75439e-07	1.10648e-05	0.689568		Enho	135.397	-0.535781	0.205828	-3.29673	0.000978169	0.00572972	0.535781
Acer2	126.57	0.689439	0.137389	5.40702	6.4083e-08	1.16672e-06	0.689439		Cd276	1166.82	-0.534569	0.0548722	-9.94044	2.78e-23	3.54e-21	0.534569
Gm5089	175.686	0.688088	0.214635	3.82402	0.000131292	0.00104977	0.688088		Rpl24	29402.1	-0.534558	0.135374	-4.4654	7.99e-06	8.99e-05	0.534558
Fggy	3732.85	0.686372	0.130576	5.67471	1.38927e-08	2.83966e-07	0.686372		Trim30b	478.163	-0.534329	0.154607	-3.97895	6.92e-05	0.000600316	0.534329
Parvb	2151.59	0.684159	0.210525	3.87457	0.000106815	0.000879197	0.684159		Dcbld1	20.4143	-0.532081	0.486086	-2.51336	0.0119588	0.0444317	0.532081
Hist1h2ap	580.199	0.677118	0.295443	3.12089	0.00180307	0.00956936	0.677118		Rapsn	1744.93	-0.531237	0.0571748	-9.5066	1.97e-21	2.15e-19	0.531237
Npas3	41.1199	0.675771	0.689412	2.64195	0.00824294	0.0329369	0.675771		Ccr5	25743.6	-0.529866	0.249297	-2.69229	0.00709627	0.0291612	0.529866
Gm49801	55.7398	0.671367	0.362536	2.84437	0.00444987	0.0198648	0.671367		Ap2s1	3738.55	-0.529858	0.0597895	-9.06684	1.23e-19	1.11e-17	0.529858
Rnf19b	9957.31	0.670469	0.154613	4.86259	1.15857e-06	1.585e-05	0.670469		Arfip1	889.031	-0.529736	0.128702	-4.55326	5.28e-06	6.24e-05	0.529736
Gmds	6695.12	0.669364	0.151725	4.89714	9.72413e-07	1.35216e-05	0.669364		Tomm22	3527.97	-0.525779	0.0364727	-14.5511	5.75e-48	3.51e-45	0.525779
Tnfrsf11a	17339.2	0.665157	0.314946	3.05936	0.00221807	0.0112403	0.665157		Atp5g1	5404.6	-0.525287	0.106785	-5.24383	1.57e-07	2.63e-06	0.525287
P2rx6	28.4886	0.661925	0.248485	3.3605	0.000778009	0.00471984	0.661925		Ndufb3	4488.78	-0.524735	0.0368944	-14.3729	7.65e-47	4.21e-44	0.524735
Camkmt	4860.19	0.660784	0.171501	4.36611	1.26481e-05	0.0001346	0.660784		Ndufa13	7654.01	-0.524502	0.040974	-12.9482	2.4e-38	8.81e-36	0.524502
Rnf145	4904.1	0.660652	0.276683	3.07112	0.00213256	0.0108906	0.660652		Tmem160	3469.31	-0.524162	0.0765784	-7.10475	1.21e-12	4.62e-11	0.524162
Spred3	142.96	0.659063	0.135286	5.27321	1.34058e-07	2.27967e-06	0.659063		Tax1bp3	1576.1	-0.524138	0.168152	-3.64187	0.000270668	0.00194201	0.524138
Gm44788	88.1673	0.657496	0.319541	2.96475	0.00302925	0.0145508	0.657496		Gapdh	21193.3	-0.524106	0.146078	-4.05471	5.02e-05	0.000458461	0.524106
Mllt3	2733.01	0.655463	0.203446	3.82514	0.000130699	0.00104654	0.655463		Trem2	97170.1	-0.523982	0.154523	-2.99637	0.00273215	0.0133176	0.523982
Gm43387	127.245	0.655437	0.140529	5.07963	3.78171e-07	5.86823e-06	0.655437		Atp5e	11449.9	-0.522859	0.0657716	-8.18599	2.7e-16	1.67e-14	0.522859
A530017D24Rik	784.815	0.655031	0.285858	3.10952	0.00187389	0.00985957	0.655031		Ppfia4	10013.1	-0.522684	0.16148	-3.82897	0.000128681	0.00103239	0.522684
Sik3	11021.6	0.652463	0.172482	4.28943	1.79135e-05	0.000183987	0.652463		Rras	815.454	-0.52263	0.108338	-5.19523	2.04e-07	3.34e-06	0.52263
Cobll1	118.874	0.650854	0.138361	5.09868	3.42026e-07	5.35337e-06	0.650854		Idh2	4846.29	-0.522434	0.0639187	-8.39539	4.64e-17	3.09e-15	0.522434
Gm44752	460.562	0.650065	0.0702023	9.4669	2.88267e-21	3.02864e-19	0.650065		Flot1	2275.96	-0.521167	0.0784208	-6.92287	4.43e-12	1.59e-10	0.521167
Sez6l2	107.643	0.649425	0.227454	3.51746	0.000435701	0.00290731	0.649425		Gm36738	904.991	-0.521134	0.0450773	-11.7185	1.02e-31	2.52e-29	0.521134
mt-Atp6	72072.9	0.647985	0.269179	5.05748	4.24833e-07	6.48253e-06	0.647985		Slc25a5	14821.3	-0.52103	0.179858	-3.51097	0.000446475	0.00296482	0.52103
4933432I03Rik	487.11	0.64581	0.204185	3.79208	0.000149393	0.00117233	0.64581		Ctnnd2	2766.88	-0.520472	0.16914	-3.6455	0.000266868	0.00191975	0.520472
Plk3	3329.62	0.643196	0.283177	3.07833	0.00208164	0.0106934	0.643196		Gm12166	594.694	-0.518854	0.223424	-3.07356	0.00211522	0.0108423	0.518854
Ephx3	20.5889	0.641445	0.448108	2.63786	0.00834316	0.0332417	0.641445		Slc6a8	99.2819	-0.518154	0.160377	-3.77645	0.000159078	0.00123656	0.518154
Ttc39a	101.241	0.641221	0.184095	4.01781	5.87423e-05	0.000521223	0.641221		Nutf2-ps1	72.805	-0.517579	0.270782	-2.79646	0.00516661	0.0224982	0.517579
Gm4707	172.59	0.640901	0.173465	4.2193	2.45058e-05	0.000242195	0.640901		Lrrc63	77.9836	-0.517166	0.185977	-3.4046	0.000662607	0.00414161	0.517166
A930014D07Rik	192.442	0.640316	0.304539	2.98778	0.00281009	0.0136532	0.640316		Meis3	787.524	-0.516493	0.300619	-2.68231	0.00731149	0.0299189	0.516493
Hdac9	38730.5	0.637724	0.383027	2.53339	0.0112964	0.0423842	0.637724		Hmgb1	17862.6	-0.515813	0.0288485	-17.9656	3.62e-72	3.73e-69	0.515813
Pvt1	18777.6	0.636542	0.262301	3.48634	0.00048968	0.00321548	0.636542		Ndufs8	3366.67	-0.514558	0.0938137	-5.81049	6.23e-09	1.36e-07	0.514558
Ift122	479.397	0.63532	0.217661	3.57705	0.000347496	0.0023973	0.63532		Atp5k	3738.29	-0.513986	0.0648871	-8.14769	3.71e-16	2.25e-14	0.513986
Gm17090	159.619	0.634536	0.279097	3.0913	0.00199282	0.0103565	0.634536		Fis1	4625.25	-0.5131	0.0534954	-9.79686	1.16e-22	1.39e-20	0.5131
4833411C07Rik	1412.34	0.63409	0.243329	3.33843	0.000842533	0.00504954	0.63409		Eif3c	8391.11	-0.511699	0.120074	-4.56637	4.96e-06	5.89e-05	0.511699
Lrrc75aos2	142.602	0.632602	0.28223	3.0636	0.00218694	0.0111116	0.632602		Elob	7483.68	-0.511495	0.0684369	-7.71255	1.23e-14	6.18e-13	0.511495
Tspan32os	171.6	0.631438	0.274115	3.11504	0.00183919	0.00971381	0.631438		Csnk2b	2966.32	-0.511323	0.115412	-4.74068	2.13e-06	2.78e-05	0.511323
Serac1	933.834	0.630438	0.140617	4.92449	8.45821e-07	1.19553e-05	0.630438		Arl6ip4	2067.67	-0.51101	0.0878914	-6.12055	9.33e-10	2.32e-08	0.51101
Cryba1	62.5623	0.629425	0.395928	2.71064	0.00671544	0.027874	0.629425		Chchd2	13189.7	-0.508997	0.0527738	-9.91713	3.51e-23	4.42e-21	0.508997
Gm24362	111.211	0.627944	0.127969	5.28599	1.25025e-07	2.13931e-06	0.627944		Tnfrsf13b	4814.14	-0.508913	0.17524	-3.50287	0.000460276	0.00304421	0.508913
Gm10552	202.735	0.626776	0.266168	3.15051	0.00162986	0.00881169	0.626776		Ran	5733.76	-0.508879	0.0947644	-5.78533	7.24e-09	1.56e-07	0.508879
Brsk2	15.495	0.624999	0.36939	2.70772	0.00677469	0.0280775	0.624999		Atp5j	6995.61	-0.508044	0.105557	-5.12173	3.03e-07	4.8e-06	0.508044
Cmip	18758.7	0.624745	0.161651	4.42578	9.60928e-06	0.000105811	0.624745		Pin4	1612.05	-0.506996	0.0717778	-7.31241	2.62e-13	1.09e-11	0.506996
Cdh11	72.0378	0.623167	0.225853	3.44082	0.000579944	0.00369922	0.623167		Gm43672	305.929	-0.506207	0.084631	-6.27575	3.48e-10	9.3e-09	0.506207
Ift43	419.999	0.622393	0.140885	4.85606	1.19745e-06	1.63509e-05	0.622393		Psmc3	4778.92	-0.505959	0.220669	-2.95869	0.00308948	0.0147933	0.505959
Mapt	90.3499	0.619542	0.212391	3.54999	0.000385253	0.00261835	0.619542		S100a13	2263.67	-0.505509	0.0517945	-9.94002	2.79e-23	3.54e-21	0.505509
1300014J16Rik	39.8863	0.618616	0.323874	2.84771	0.00440344	0.0196949	0.618616		Tcf19	52.2478	-0.505502	0.317185	-2.62997	0.00853922	0.033843	0.505502
Gm41804	624.692	0.616043	0.143506	4.7376	2.1626e-06	2.81372e-05	0.616043		Atp6v1f	7843.82	-0.504816	0.0597692	-8.61062	7.27e-18	5.14e-16	0.504816
Sorl1	3311.31	0.613972	0.314045	2.89763	0.00375989	0.0174163	0.613972		Ttyh1	166.671	-0.504411	0.221541	-3.02848	0.00245789	0.0122007	0.504411
Tagln	19.544	0.613799	0.276833	2.98237	0.0028603	0.0138644	0.613799		Snrpb	6670.39	-0.502843	0.0396051	-12.8358	1.03e-37	3.7e-35	0.502843
Rab20	3492.25	0.613062	0.144769	4.7159	2.4064e-06	3.08899e-05	0.613062		Tmco1	9506.88	-0.502245	0.142188	-3.95052	7.8e-05	0.00066925	0.502245
Nedd4l	8645.88	0.612877	0.327895	3.04641	0.00231596	0.0116327	0.612877		Rtl8a	510.384	-0.501099	0.343084	-2.59848	0.00936381	0.0365124	0.501099
Tbc1d8	5062.75	0.611561	0.315106	2.90057	0.00372482	0.0172781	0.611561		Cd302	7137.76	-0.501054	0.0564623	-9.04919	1.44e-19	1.28e-17	0.501054
Wdr49	22.1561	0.611561	0.475763	2.59562	0.0094421	0.0367472	0.611561
Platr31	96.5315	0.61099	0.222898	3.41731	0.000632428	0.00398316	0.61099
Gm10248	290.96	0.609512	0.284634	3.00009	0.00269902	0.0131873	0.609512
Per1	2254.9	0.609408	0.332618	2.81636	0.00485713	0.0213081	0.609408
C2cd5	2424.47	0.609346	0.336954	2.78738	0.0053136	0.023041	0.609346
Cfap157	24.9149	0.60719	0.404147	2.64577	0.0081506	0.0326717	0.60719
Gm553	205.589	0.606646	0.284589	2.99118	0.00277898	0.0135219	0.606646
Dnah7c	28.1358	0.605991	0.350938	2.75452	0.00587786	0.0250531	0.605991
Camk1d	50899.3	0.605294	0.243825	3.06991	0.0021412	0.0109194	0.605294
Gm8739	59.9217	0.604522	0.318195	2.84636	0.00442222	0.0197628	0.604522
Fam229b	89.283	0.604027	0.265761	3.07966	0.00207235	0.0106557	0.604027
Lrrc8dos	173.732	0.603833	0.101024	6.2794	3.39887e-10	9.10134e-09	0.603833
Ubxn11	203.171	0.602185	0.165467	4.15544	3.24663e-05	0.000310273	0.602185
Cd59a	19.9378	0.601787	0.659839	2.60439	0.00920376	0.0359839	0.601787
Mfsd2b	61.6184	0.599545	0.364805	2.71417	0.00664429	0.0276343	0.599545
AY036118	10237.2	0.599276	0.18706	3.78358	0.000154591	0.00120712	0.599276
Ppard	6340.98	0.598934	0.0979565	6.42108	1.35312e-10	3.90205e-09	0.598934
Rab11fip3	1305.39	0.598858	0.0900205	6.94015	3.9169e-12	1.42385e-10	0.598858
Gm44699	65.7787	0.597465	0.239404	3.22851	0.00124439	0.00703664	0.597465
Gm48086	113.881	0.596976	0.13315	4.89783	9.68997e-07	1.34883e-05	0.596976
Tpk1	4544.94	0.59638	0.434547	2.5049	0.0122485	0.0452632	0.59638
1810019N24Rik	115.531	0.596261	0.146871	4.51049	6.46766e-06	7.43443e-05	0.596261
Mtss1	11156.6	0.594664	0.291106	2.98945	0.00279479	0.0135908	0.594664
Abr	14122.6	0.594162	0.314569	2.94582	0.00322105	0.0153381	0.594162
Kif18a	280.298	0.592271	0.38548	2.66748	0.00764214	0.0310103	0.592271
Spef2	426.861	0.590581	0.337112	2.75219	0.00591977	0.0251731	0.590581
Pard3	34.9004	0.590309	0.685566	2.61336	0.00896571	0.0351783	0.590309
Dnah9	28.3034	0.589258	0.445614	2.58517	0.00973312	0.0376343	0.589258
Gm19967	275.515	0.588645	0.248901	3.13709	0.00170634	0.00916514	0.588645
Plekhb1	31.29	0.587077	0.257323	3.04764	0.00230645	0.0115991	0.587077
Gpc2	1222.66	0.587053	0.193228	3.66539	0.000246959	0.00180168	0.587053
Lrp1b	266.209	0.586902	0.289412	2.91139	0.00359829	0.0167989	0.586902
BC052040	2942.48	0.586856	0.122429	5.23997	1.60602e-07	2.68402e-06	0.586856
Tmcc1	20248.2	0.58622	0.359937	2.61452	0.00893527	0.0351257	0.58622
Atp8b5	68.1358	0.584643	0.383348	2.65686	0.0078873	0.0318178	0.584643
Gm43727	126.494	0.583024	0.14745	4.40865	1.04018e-05	0.000113778	0.583024
Ralgds	671.155	0.581345	0.471129	2.54777	0.0108414	0.0410065	0.581345
Dtnb	1389.42	0.580847	0.123747	5.11142	3.19745e-07	5.02783e-06	0.580847
Afdn	2538.31	0.580778	0.675606	2.55064	0.0107527	0.0407736	0.580778
Gm11175	74.9282	0.580382	0.284558	2.90469	0.00367621	0.0170814	0.580382
Arg1	46.2038	0.580027	0.244654	3.11193	0.00185866	0.0097982	0.580027
D130062J10Rik	403.829	0.579814	0.172014	3.92563	8.65031e-05	0.000729856	0.579814
4921511I17Rik	173.343	0.578319	0.379341	2.65536	0.00792237	0.0319276	0.578319
Rabepk	1000.36	0.577508	0.187396	3.70178	0.000214096	0.00159613	0.577508
Gm43707	147.058	0.576582	0.136207	4.6654	3.08012e-06	3.86755e-05	0.576582
Traf3	8929.3	0.576085	0.0409022	14.2101	7.93453e-46	3.96606e-43	0.576085
Gm13402	488.873	0.575066	0.0925614	6.51937	7.06025e-11	2.09944e-09	0.575066
Tnfsf13b	3021.09	0.573858	0.141481	4.54881	5.39501e-06	6.35194e-05	0.573858
Csnk1g3	6169.73	0.572923	0.271106	2.90616	0.0036589	0.0170154	0.572923
Cabyr	188.415	0.572207	0.406297	2.60879	0.00908634	0.0356008	0.572207
Sil1	5284.6	0.566161	0.0960484	6.31881	2.63588e-10	7.17472e-09	0.566161
1810034E14Rik	444.011	0.565763	0.204898	3.41664	0.000633995	0.00399151	0.565763
Cpeb2	9663.97	0.565176	0.193178	3.51692	0.000436587	0.00291205	0.565176
Gm12898	31.5676	0.563352	0.345607	2.6718	0.00754461	0.0306977	0.563352
Pbx3	9516.7	0.563193	0.208788	3.36997	0.000751755	0.00460119	0.563193
Baiap2	1057.01	0.56114	0.281769	2.87463	0.00404503	0.018447	0.56114
Ascl4	287.777	0.560957	0.56419	2.5554	0.0106065	0.0403578	0.560957
Nuak2	2820.83	0.56086	0.355636	2.63741	0.00835426	0.0332778	0.56086
Gm34921	845.557	0.560261	0.482148	2.54633	0.0108863	0.0411209	0.560261
Gm13817	77.482	0.559984	0.184006	3.63173	0.000281524	0.00200502	0.559984
Gm20404	825.08	0.559376	0.333321	2.70219	0.00688852	0.0284555	0.559376
Pcx	506.495	0.558954	0.0925593	6.34715	2.19346e-10	6.10136e-09	0.558954
Gm47376	57.057	0.558772	0.236946	3.10347	0.00191264	0.0100283	0.558772
Mtmr12	3662.53	0.558324	0.17127	3.81463	0.000136387	0.00108577	0.558324
Fndc3b	12468.2	0.55598	0.188296	3.55769	0.000374126	0.00255748	0.55598
Gpc6	40.8823	0.554221	0.514209	2.53492	0.0112471	0.04226	0.554221
1700056N10Rik	122.019	0.553604	0.177287	3.69189	0.000222594	0.00164871	0.553604
Gm5086	17257.1	0.553345	0.288524	3.32669	0.000878841	0.0052315	0.553345
Gm34471	126.75	0.553071	0.117274	5.09078	3.56603e-07	5.56496e-06	0.553071
Fam57b	304.747	0.552134	0.144808	4.28321	1.84213e-05	0.000188615	0.552134
Ext1	19379.3	0.551593	0.324302	2.98651	0.00282178	0.0136898	0.551593
Shisa3	23.5273	0.551048	0.408463	2.55966	0.0104774	0.0399319	0.551048
mt-Co3	88912.6	0.550641	0.265841	4.66141	3.14048e-06	3.92739e-05	0.550641
Mtss2	37.1513	0.550378	0.282553	2.81997	0.00480278	0.0211371	0.550378
Snd1	12083.2	0.550371	0.0767728	7.42334	1.14199e-13	4.97762e-12	0.550371
Adam21	17.8293	0.547434	0.585064	2.54977	0.0107794	0.0408468	0.547434
Smad6	618.653	0.545394	0.352833	2.63365	0.00844714	0.0335764	0.545394
Gm2814	274.689	0.544692	0.427543	2.55526	0.0106108	0.0403578	0.544692
Rbm47	19563.5	0.544323	0.190934	3.41268	0.00064328	0.00403917	0.544323
Cenpp	1283.3	0.543413	0.233496	3.08216	0.00205504	0.0105997	0.543413
Zswim4	2004.1	0.542497	0.263628	2.89266	0.00381995	0.0176449	0.542497
A330023F24Rik	2412.16	0.542259	0.0498524	11.0403	2.44289e-28	4.79709e-26	0.542259
4930402H24Rik	2560.4	0.54081	0.289845	2.77768	0.00547488	0.0236285	0.54081
Stab1	16617	0.540359	0.380051	2.73879	0.00616663	0.0260036	0.540359
Ttll5	1570.66	0.539933	0.083154	6.77168	1.27299e-11	4.26788e-10	0.539933
Kat6b	4825.94	0.538833	0.100235	5.73789	9.58631e-09	2.02302e-07	0.538833
1700126G02Rik	929.515	0.538041	0.278706	2.82217	0.00476998	0.0210231	0.538041
Prelid2	1486.22	0.534589	0.145297	4.19451	2.73459e-05	0.000267539	0.534589
Slc2a3	2024.67	0.534381	0.618007	2.5455	0.0109121	0.0412076	0.534381
Atxn7l1	12344.3	0.533495	0.134811	4.48793	7.19186e-06	8.17009e-05	0.533495
Atp7a	8238.84	0.533053	0.223731	3.03277	0.0024232	0.012069	0.533053
6330562C20Rik	750.31	0.532634	0.203062	3.29098	0.000998389	0.00582953	0.532634
Coro7	3524.11	0.531475	0.348642	2.61802	0.00884415	0.0348096	0.531475
Mnat1	5560.94	0.531186	0.271874	2.78006	0.00543482	0.0234863	0.531186
9330159M07Rik	1341.38	0.530617	0.100645	5.64396	1.66178e-08	3.35509e-07	0.530617
Mdk	62.9803	0.530272	0.422082	2.53259	0.0113222	0.0424404	0.530272
Arntl	2082.87	0.529977	0.338905	2.60743	0.00912235	0.0357201	0.529977
Ttc28	30810.5	0.529547	0.117877	5.19261	2.07366e-07	3.37995e-06	0.529547
Cystm1	102.157	0.529022	0.618187	2.56838	0.0102176	0.0391498	0.529022
8430426J06Rik	32.8285	0.528946	0.370412	2.5731	0.0100792	0.0387273	0.528946
Foxo3	9461.53	0.528826	0.207603	3.2113	0.00132136	0.00738591	0.528826
Gm38190	501.479	0.528825	0.0948408	5.89921	3.6524e-09	8.25292e-08	0.528825
Gpr21	93.5182	0.528196	0.23871	2.99676	0.0027287	0.013312	0.528196
Camk2d	33820.8	0.527206	0.192285	2.89006	0.00385165	0.017752	0.527206
Prorp	1678.19	0.525858	0.0477822	11.1506	7.11195e-29	1.504e-26	0.525858
Gng3	218.137	0.525494	0.116221	4.9145	8.90073e-07	1.25271e-05	0.525494
Cd86	36847	0.525416	0.268551	3.04722	0.00230969	0.0116083	0.525416
Ttc27	1468.98	0.522582	0.221582	3.08991	0.0020022	0.0103955	0.522582
Inpp4a	3353.49	0.522578	0.321346	2.64786	0.00810022	0.032541	0.522578
Lhpp	468.927	0.52174	0.206741	3.22461	0.00126143	0.00710631	0.52174
Creb3l3	14.639	0.521303	0.460838	2.48669	0.0128937	0.0470535	0.521303
Cpeb3	2429.33	0.521095	0.0678747	7.90943	2.58565e-15	1.41695e-13	0.521095
Gng7	587.221	0.519811	0.0633608	8.42732	3.53686e-17	2.37157e-15	0.519811
Adcy9	7444.89	0.519599	0.226746	2.9415	0.00326631	0.0155312	0.519599
Uck2	185.79	0.518529	0.127094	4.5019	6.73474e-06	7.70988e-05	0.518529
Angpt2	320.91	0.518049	0.109637	5.09866	3.42071e-07	5.35337e-06	0.518049
Snx24	30006.4	0.517926	0.118673	5.07008	3.97644e-07	6.13004e-06	0.517926
Herc4	9429.37	0.516872	0.202028	3.16311	0.00156095	0.00849789	0.516872
Fnbp1	22331.9	0.51673	0.121794	4.7258	2.29212e-06	2.96094e-05	0.51673
Tctn3	480.577	0.516696	0.0847828	6.37183	1.86789e-10	5.23106e-09	0.516696
8030453O22Rik	660.566	0.51655	0.0884766	6.13711	8.4035e-10	2.09389e-08	0.51655
Ppp1r12b	4942.63	0.516512	0.08498	6.37584	1.81966e-10	5.11334e-09	0.516512
Rnf157	2600.73	0.516434	0.0882691	6.17829	6.47987e-10	1.65202e-08	0.516434
Macrod1	833.556	0.515963	0.170317	3.61094	0.000305084	0.00214966	0.515963
Hpn	1082.93	0.515819	0.0614696	8.60243	7.80486e-18	5.50176e-16	0.515819
Rreb1	56634	0.5149	0.0571763	9.35356	8.47489e-21	8.42128e-19	0.5149
Stk32c	112.066	0.514866	0.244618	2.90672	0.00365239	0.0169947	0.514866
Ncoa2	12968.8	0.514631	0.129971	4.45123	8.53813e-06	9.5677e-05	0.514631
Parp8	17914.6	0.513662	0.241403	2.76022	0.00577624	0.0247221	0.513662
Adamtsl1	37.2211	0.513522	0.428873	2.4994	0.0124405	0.0457438	0.513522
Gm10847	225.642	0.512422	0.0966504	5.62713	1.83232e-08	3.6769e-07	0.512422
Gm13091	795.864	0.511954	0.384461	2.55452	0.0106334	0.0403957	0.511954
Nron	116.349	0.509855	0.256464	2.83211	0.00462415	0.0204986	0.509855
Rab40c	5369.25	0.509647	0.112538	4.95944	7.06962e-07	1.01757e-05	0.509647
Zswim6	39450.6	0.509241	0.0977708	5.68641	1.29737e-08	2.67837e-07	0.509241
Pcbd1	23.9066	0.507703	0.249894	2.77981	0.00543901	0.0234983	0.507703
9130230L23Rik	105.158	0.506881	0.242235	2.89725	0.00376448	0.0174326	0.506881
Asmt	159.268	0.506618	0.138772	4.11261	3.91214e-05	0.000365614	0.506618
Ttc39b	6206.09	0.506286	0.165161	3.65025	0.000261988	0.00188959	0.506286
Chchd6	1044.85	0.50607	0.171562	3.53239	0.000411827	0.00276704	0.50607
Il34	14.7942	0.505227	0.37889	2.49096	0.0127397	0.0466669	0.505227
Ppm1n	21.3252	0.50323	0.540646	2.49116	0.0127325	0.0466613	0.50323
Rnf38	7065.91	0.502941	0.0700065	7.31181	2.63561e-13	1.09507e-11	0.502941
Tango6	1915.34	0.502803	0.0678023	7.61347	2.66827e-14	1.27945e-12	0.502803
Tex2	2007	0.502724	0.154024	3.79051	0.000150336	0.00117805	0.502724
Dmd	79.7301	0.500127	0.40996	2.49461	0.0126094	0.046272	0.500127
Fig. 6c; Sex all females
Enrichment FDR	nGenes	Pathway Genes	Fold Enrichment	Pathway	URL	Genes
8.77655e-05	14	133	5.02746	Path:mmu00190 Oxidative phosphorylation	http://www.genome.jp/kegg-bin/show_pathway?mmu00190	mt-Atp6 mt-Atp8 mt-Co1 mt-Co2 mt-Co3 mt-Cytb mt-Nd1 mt-Nd2 mt-Nd3 mt-Nd4 mt-Nd4l mt-Nd5 mt-Nd6 Lhpp
8.77655e-05	18	220	3.90771	Path:mmu05208 Chemical carcinogenesis-reactive oxygen species	http://www.genome.jp/kegg-bin/show_pathway?mmu05208	Fos Hgf Jun mt-Atp6 mt-Atp8 mt-Co1 mt-Co2 mt-Co3 mt-Cytb mt-Nd1 mt-Nd2 mt-Nd3 mt-Nd4 mt-Nd4l mt-Nd5 mt-Nd6 Foxo3 Ephx3
8.77655e-05	20	266	3.59104	Path:mmu05020 Prion disease	http://www.genome.jp/kegg-bin/show_pathway?mmu05020	Hspa1b mt-Atp6 mt-Atp8 mt-Co1 mt-Co2 mt-Co3 mt-Cytb mt-Nd1 mt-Nd2 mt-Nd3 mt-Nd4 mt-Nd4l mt-Nd5 mt-Nd6 Ncam1 Ncam2 Ppp3cc Hspa1a Creb3l3 Tubb4a
0.0026224	15	228	3.14216	Path:mmu04714 Thermogenesis	http://www.genome.jp/kegg-bin/show_pathway?mmu04714	Adcy9 mt-Atp6 mt-Atp8 mt-Co1 mt-Co2 mt-Co3 mt-Cytb mt-Nd1 mt-Nd2 mt-Nd3 mt-Nd4 mt-Nd4l mt-Nd5 mt-Nd6 Creb3l3
0.00158288	17	262	3.09899	Path:mmu05012 Parkinson disease	http://www.genome.jp/kegg-bin/show_pathway?mmu05012	Camk2d mt-Atp6 mt-Atp8 mt-Co1 mt-Co2 mt-Co3 mt-Cytb mt-Nd1 mt-Nd2 mt-Nd3 mt-Nd4 mt-Nd4l mt-Nd5 mt-Nd6 Mapt Snca Tubb4a
0.000926014	19	300	3.02486	Path:mmu05016 Huntington disease	http://www.genome.jp/kegg-bin/show_pathway?mmu05016	Dnah7c Gria4 mt-Atp6 mt-Atp8 mt-Co1 mt-Co2 mt-Co3 mt-Cytb mt-Nd1 mt-Nd2 mt-Nd3 mt-Nd4 mt-Nd4l mt-Nd5 mt-Nd6 Creb3l3 Tubb4a Dnah9 Dnah7a
0.00371118	20	380	2.51373	Path:mmu05010 Alzheimer disease	http://www.genome.jp/kegg-bin/show_pathway?mmu05010	Apoe Lrp6 mt-Atp6 mt-Atp8 mt-Co1 mt-Co2 mt-Co3 mt-Cytb mt-Nd1 mt-Nd2 mt-Nd3 mt-Nd4 mt-Nd4l mt-Nd5 mt-Nd6 Mapt Ppp3cc Snca Tubb4a Irs2
0.00568953	19	365	2.48618	Path:mmu05014 Amyotrophic lateral sclerosis	http://www.genome.jp/kegg-bin/show_pathway?mmu05014	Dnah7c mt-Atp6 mt-Atp8 mt-Co1 mt-Co2 mt-Co3 mt-Cytb mt-Nd1 mt-Nd2 mt-Nd3 mt-Nd4 mt-Nd4l mt-Nd5 mt-Nd6 Ppp3cc Tank Tubb4a Dnah9 Dnah7a
0.0019818	24	469	2.44405	Path:mmu05022 Pathways of neurodegeneration-multiple diseases	http://www.genome.jp/kegg-bin/show_pathway?mmu05022	Dnah7c Camk2d Gria4 Lrp6 mt-Atp6 mt-Atp8 mt-Co1 mt-Co2 mt-Co3 mt-Cytb mt-Nd1 mt-Nd2 mt-Nd3 mt-Nd4 mt-Nd4l mt-Nd5 mt-Nd6 Mapt Ppp3cc Snca Tank Tubb4a Dnah9 Dnah7a
0.00794357	54	1611	1.60092	Path:mmu01100 Metabolic pathways	http://www.genome.jp/kegg-bin/show_pathway?mmu01100	Asmt Galnt7 Adcy9 Arg1 Cd38 Cdo1 Pcbd1 Mecom Ext1 Galc Galnt3 Hexb mt-Atp6 mt-Atp8 mt-Co1 mt-Co2 mt-Co3 mt-Cytb mt-Nd1 mt-Nd2 mt-Nd3 mt-Nd4 mt-Nd4l mt-Nd5 mt-Nd6 Pcx Enpp2 Pnp Ptgds Hmgcll1 Synj2 Dse Gmds Acer2 Csgalnact1 Pgap1 Azin2 Plod2 Vnn3 B3galt1 Abat Inpp4a Tpk1 Dpys Pnp2 Ddo Kynu Pgm2l1 Camkmt Elovl7 Fggy Ak7 Uck2 Acsbg1
Fig. 6d; Sex all females	Differentially expressed genes
p-value	avg log2FC	pct.1	pct.2	p-value adjusted	cluster	gene
0	3.72963	1	0.641	0	MGLC (BU+PLX)	Apoe
0	2.61318	0.812	0.262	0	MGLC (BU+PLX)	Cd74
0	2.53138	0.861	0.082	0	MGLC (BU+PLX)	Mrc1
0	2.52842	0.639	0.104	0	MGLC (BU+PLX)	H2-Aa
0	2.51959	0.692	0.145	0	MGLC (BU+PLX)	H2-Ab1
0	2.49275	0.6	0.096	0	MGLC (BU+PLX)	H2-Eb1
0	2.4641	0.878	0.072	0	MGLC (BU+PLX)	Ms4a7
0	2.34154	0.948	0.551	0	MGLC (BU+PLX)	Apobec1
0	2.26137	0.83	0.128	0	MGLC (BU+PLX)	Dab2
0	1.97012	0.936	0.32	0	MGLC (BU+PLX)	Trps1
0	1.88051	0.873	0.333	0	MGLC (BU+PLX)	Hspa1b
0	1.87989	0.872	0.341	0	MGLC (BU+PLX)	Hspa1a
0	1.85709	0.914	0.404	0	MGLC (BU+PLX)	Myo5a
0	1.79608	0.763	0.128	0	MGLC (BU+PLX)	Itsn1
0	1.79297	0.837	0.22	0	MGLC (BU+PLX)	Rftn1
0	1.78641	0.969	0.731	0	MGLC (BU+PLX)	Ctsc
0	1.75273	0.739	0.086	0	MGLC (BU+PLX)	Sash1
0	1.7383	0.691	0.133	0	MGLC (BU+PLX)	Cp
0	1.7349	0.701	0.106	0	MGLC (BU+PLX)	Ifi207
0	1.71828	0.736	0.158	0	MGLC (BU+PLX)	Cpq
0	1.70813	0.826	0.304	0	MGLC (BU+PLX)	Rnf150
0	1.69807	0.515	0.15	0	MGLC (BU+PLX)	Hsph1
0	1.69658	0.538	0.081	0	MGLC (BU+PLX)	Pde7b
0	1.6742	0.918	0.602	0	MGLC (BU+PLX)	Nrp1
0	1.62256	0.645	0.052	0	MGLC (BU+PLX)	Pf4
0	1.58623	0.947	0.683	0	MGLC (BU+PLX)	Dennd1a
0	1.57769	0.766	0.086	0	MGLC (BU+PLX)	Axl
0	1.52924	0.615	0.117	0	MGLC (BU+PLX)	Psd3
0	1.52039	0.816	0.28	0	MGLC (BU+PLX)	Aoah
0	1.51137	0.976	0.533	0	MGLC (BU+PLX)	Arhgap15
0	1.46895	0.602	0.175	0	MGLC (BU+PLX)	Clic4
0	1.46806	0.868	0.468	0	MGLC (BU+PLX)	Bst2
0	1.46265	0.88	0.598	0	MGLC (BU+PLX)	Pid1
0	1.45786	0.678	0.132	0	MGLC (BU+PLX)	Mdfic
0	1.45279	0.888	0.478	0	MGLC (BU+PLX)	Tmem176a
0	1.44522	0.907	0.596	0	MGLC (BU+PLX)	Hdac9
0	1.43633	0.519	0.055	0	MGLC (BU+PLX)	Adgb
0	1.4211	0.966	0.776	0	MGLC (BU+PLX)	Slc9a9
0	1.41838	0.808	0.432	0	MGLC (BU+PLX)	Wwp1
0	1.40651	0.637	0.08	0	MGLC (BU+PLX)	Ifi203
0	1.39114	0.7	0.175	0	MGLC (BU+PLX)	Klra2
0	1.38782	0.459	0.204	0	MGLC (BU+PLX)	Bag3
0	1.38479	0.728	0.205	0	MGLC (BU+PLX)	Gpr65
0	1.38106	0.706	0.09	0	MGLC (BU+PLX)	Mndal
0	1.37717	0.875	0.534	0	MGLC (BU+PLX)	Stab1
0	1.37589	0.933	0.632	0	MGLC (BU+PLX)	Adgre1
0	1.36838	0.267	0.077	0	MGLC (BU+PLX)	Il1b
0	1.35487	0.716	0.284	0	MGLC (BU+PLX)	Slc38a6
0	1.35439	0.57	0.069	0	MGLC (BU+PLX)	Msr1
0	1.35411	0.844	0.584	0	MGLC (BU+PLX)	Fos
0	1.34712	0.722	0.218	0	MGLC (BU+PLX)	Dse
0	1.32744	0.809	0.414	0	MGLC (BU+PLX)	Lrp6
0	1.32712	0.626	0.226	0	MGLC (BU+PLX)	Creb5
0	1.32242	0.907	0.58	0	MGLC (BU+PLX)	AU020206
0	1.32178	0.476	0.033	0	MGLC (BU+PLX)	Reps2
0	1.31015	0.747	0.233	0	MGLC (BU+PLX)	St8sia4
0	1.28676	0.683	0.317	0	MGLC (BU+PLX)	Fosb
0	1.27894	0.495	0.033	0	MGLC (BU+PLX)	Igf1
0	1.26732	0.903	0.6	0	MGLC (BU+PLX)	Abca1
0	1.26326	0.73	0.158	0	MGLC (BU+PLX)	Itga4
0	1.25867	0.852	0.325	0	MGLC (BU+PLX)	Ms4a6c
0	1.2522	0.918	0.592	0	MGLC (BU+PLX)	Tmem176b
0	1.23722	0.198	0.048	0	MGLC (BU+PLX)	Cxcl2
0	1.23583	0.812	0.552	0	MGLC (BU+PLX)	Rbpj
0	1.22266	0.851	0.518	0	MGLC (BU+PLX)	Tnfrsf11a
0	1.21937	0.945	0.697	0	MGLC (BU+PLX)	Pmepa1
0	1.19149	0.649	0.206	0	MGLC (BU+PLX)	Fam214a
0	1.18391	0.463	0.115	0	MGLC (BU+PLX)	5033421B08Rik
0	1.17332	0.791	0.463	0	MGLC (BU+PLX)	Cd83
0	1.17177	0.612	0.225	0	MGLC (BU+PLX)	Arhgef3
0	1.16645	0.846	0.513	0	MGLC (BU+PLX)	Ext1
0	1.15848	0.885	0.681	0	MGLC (BU+PLX)	Cd86
0	1.15463	0.733	0.623	0	MGLC (BU+PLX)	Dnaja1
0	1.15265	0.821	0.455	0	MGLC (BU+PLX)	Gm47283
0	1.14434	0.732	0.402	0	MGLC (BU+PLX)	Immp2l
0	1.12906	0.605	0.166	0	MGLC (BU+PLX)	Cmah
0	1.12767	0.856	0.527	0	MGLC (BU+PLX)	Gm5086
0	1.11993	0.602	0.244	0	MGLC (BU+PLX)	Gab3
0	1.10911	0.387	0.018	0	MGLC (BU+PLX)	Stard13
0	1.10375	0.835	0.668	0	MGLC (BU+PLX)	Hsp90aa1
0	1.10256	0.597	0.23	0	MGLC (BU+PLX)	Hivep2
0	1.098	0.726	0.421	0	MGLC (BU+PLX)	Atf3
0	1.09794	0.816	0.456	0	MGLC (BU+PLX)	Peak1
0	1.08904	0.283	0.025	0	MGLC (BU+PLX)	Cd36
0	1.0785	0.748	0.299	0	MGLC (BU+PLX)	Clec12a
0	1.07481	0.637	0.371	0	MGLC (BU+PLX)	Rgs1
0	1.0597	0.592	0.183	0	MGLC (BU+PLX)	Znrf3
0	1.04846	0.696	0.344	0	MGLC (BU+PLX)	Rasgef1b
0	1.02559	0.865	0.571	0	MGLC (BU+PLX)	Lncpint
0	1.01919	0.666	0.421	0	MGLC (BU+PLX)	Dusp1
0	1.0183	0.734	0.436	0	MGLC (BU+PLX)	Dclre1c
0	1.01187	0.761	0.537	0	MGLC (BU+PLX)	Nfkbiz
0	1.00967	0.666	0.251	0	MGLC (BU+PLX)	Cxcl16
0	1.00858	0.592	0.322	0	MGLC (BU+PLX)	Tiparp
0	0.995708	0.976	0.88	0	MGLC (BU+PLX)	Camk1d
0	0.991168	0.574	0.358	0	MGLC (BU+PLX)	Ccl12
0	0.98684	0.745	0.304	0	MGLC (BU+PLX)	Lilrb4a
0	0.982337	0.955	0.837	0	MGLC (BU+PLX)	Zbtb20
0	0.960668	0.876	0.653	0	MGLC (BU+PLX)	Ehd4
0	0.957337	0.808	0.465	0	MGLC (BU+PLX)	Ms4a6b
0	0.956422	0.663	0.285	0	MGLC (BU+PLX)	Prune2
0	0.955545	0.894	0.708	0	MGLC (BU+PLX)	Tpd52
0	0.952979	0.778	0.473	0	MGLC (BU+PLX)	Mtss1
0	0.949371	0.841	0.728	0	MGLC (BU+PLX)	Klf6
0	0.945325	0.572	0.215	0	MGLC (BU+PLX)	Tbc1d12
0	0.935044	0.641	0.248	0	MGLC (BU+PLX)	Iqgap2
0	0.92378	0.56	0.214	0	MGLC (BU+PLX)	Zfp704
0	0.922841	0.972	0.801	0	MGLC (BU+PLX)	Zeb2
0	0.92194	0.419	0.018	0	MGLC (BU+PLX)	Fam110b
0	0.921056	0.963	0.845	0	MGLC (BU+PLX)	Gab2
0	0.915669	0.498	0.255	0	MGLC (BU+PLX)	Errfi1
0	0.913834	0.939	0.841	0	MGLC (BU+PLX)	Jund
0	0.90245	0.469	0.191	0	MGLC (BU+PLX)	Gas7
0	0.898354	0.806	0.613	0	MGLC (BU+PLX)	Abr
0	0.897867	0.784	0.511	0	MGLC (BU+PLX)	Bcl2a1b
0	0.896103	0.872	0.751	0	MGLC (BU+PLX)	Kpna4
0	0.892423	0.348	0.08	0	MGLC (BU+PLX)	Vcam1
0	0.887755	0.758	0.444	0	MGLC (BU+PLX)	Map4k3
0	0.88584	0.75	0.447	0	MGLC (BU+PLX)	St6gal1
0	0.879051	0.431	0.105	0	MGLC (BU+PLX)	Trerf1
0	0.878075	0.982	0.922	0	MGLC (BU+PLX)	mt-Atp6
0	0.873424	0.544	0.154	0	MGLC (BU+PLX)	Ifi204
0	0.873292	0.502	0.269	0	MGLC (BU+PLX)	Dnajb1
0	0.867962	0.951	0.765	0	MGLC (BU+PLX)	Jun
0	0.864438	0.978	0.944	0	MGLC (BU+PLX)	Fyb
0	0.857402	0.5	0.344	0	MGLC (BU+PLX)	Pde4b
0	0.857351	0.829	0.511	0	MGLC (BU+PLX)	C3ar1
0	0.8539	0.575	0.309	0	MGLC (BU+PLX)	2810013P06Rik
0	0.853305	0.744	0.594	0	MGLC (BU+PLX)	Arid5b
0	0.845464	0.524	0.243	0	MGLC (BU+PLX)	Galnt3
0	0.845184	0.783	0.696	0	MGLC (BU+PLX)	Arf4
0	0.844351	0.952	0.903	0	MGLC (BU+PLX)	Plek
0	0.839904	0.916	0.764	0	MGLC (BU+PLX)	Atp2b1
0	0.838382	0.768	0.532	0	MGLC (BU+PLX)	Eps15
0	0.83693	0.965	0.919	0	MGLC (BU+PLX)	Ptprj
0	0.834364	0.917	0.693	0	MGLC (BU+PLX)	Camk2d
0	0.82867	0.716	0.459	0	MGLC (BU+PLX)	Nedd4l
0	0.828469	0.81	0.542	0	MGLC (BU+PLX)	Rabep1
0	0.827306	0.881	0.625	0	MGLC (BU+PLX)	Ttc28
0	0.826175	0.933	0.696	0	MGLC (BU+PLX)	Ophn1
0	0.825776	0.606	0.258	0	MGLC (BU+PLX)	Snx8
0	0.825351	0.732	0.464	0	MGLC (BU+PLX)	Dnajb14
0	0.823059	0.409	0.052	0	MGLC (BU+PLX)	Pltp
0	0.81879	0.918	0.834	0	MGLC (BU+PLX)	Mbnl2
0	0.817858	0.474	0.123	0	MGLC (BU+PLX)	Tle1
0	0.815626	0.764	0.573	0	MGLC (BU+PLX)	Bank1
0	0.81418	0.734	0.473	0	MGLC (BU+PLX)	Sesn1
0	0.813402	0.551	0.199	0	MGLC (BU+PLX)	Pxdc1
0	0.810986	0.724	0.435	0	MGLC (BU+PLX)	P2rx4
0	0.807748	0.87	0.754	0	MGLC (BU+PLX)	Zfand5
0	0.807693	0.448	0.209	0	MGLC (BU+PLX)	Irs2
0	0.804197	0.922	0.356	0	MGLC (BU+PLX)	Cybb
0	0.802191	0.586	0.405	0	MGLC (BU+PLX)	Fgf13
0	0.80194	0.711	0.449	0	MGLC (BU+PLX)	Vps13c
0	0.799088	0.449	0.136	0	MGLC (BU+PLX)	Eps8
0	0.798861	0.904	0.812	0	MGLC (BU+PLX)	Nfe2l2
0	0.793426	0.469	0.175	0	MGLC (BU+PLX)	Esr1
0	0.789514	0.913	0.763	0	MGLC (BU+PLX)	Ppm1h
0	0.785818	0.471	0.203	0	MGLC (BU+PLX)	Gm34455
0	0.784313	0.358	0.031	0	MGLC (BU+PLX)	Ahr
0	0.783199	0.878	0.62	0	MGLC (BU+PLX)	Snx24
0	0.777772	0.502	0.213	0	MGLC (BU+PLX)	Tpk1
0	0.776844	0.496	0.195	0	MGLC (BU+PLX)	AW112010
0	0.776645	0.387	0.05	0	MGLC (BU+PLX)	Fgf2
0	0.774796	0.268	0.079	0	MGLC (BU+PLX)	Samd4
0	0.773248	0.355	0.094	0	MGLC (BU+PLX)	Ptger4
0	0.772251	0.821	0.608	0	MGLC (BU+PLX)	Zfp36l1
0	0.769269	0.569	0.263	0	MGLC (BU+PLX)	Galc
0	0.768271	0.985	0.941	0	MGLC (BU+PLX)	mt-Co3
0	0.767859	0.648	0.343	0	MGLC (BU+PLX)	Ifnar1
0	0.766309	0.729	0.36	0	MGLC (BU+PLX)	Tgfbi
0	0.765496	0.767	0.554	0	MGLC (BU+PLX)	Akap10
0	0.764106	0.376	0.018	0	MGLC (BU+PLX)	Ms4a14
0	0.762569	0.942	0.723	0	MGLC (BU+PLX)	Tmcc3
0	0.762402	0.939	0.849	0	MGLC (BU+PLX)	H2-K1
0	0.757142	0.865	0.706	0	MGLC (BU+PLX)	Parp8
0	0.755772	0.965	0.89	0	MGLC (BU+PLX)	Lrmda
0	0.753359	0.752	0.522	0	MGLC (BU+PLX)	Dgkz
0	0.751013	0.871	0.706	0	MGLC (BU+PLX)	Rbm47
0	0.74971	0.784	0.513	0	MGLC (BU+PLX)	Spred1
0	0.748906	0.951	0.891	0	MGLC (BU+PLX)	Gnaq
0	0.741152	0.499	0.158	0	MGLC (BU+PLX)	Afdn
0	0.741121	0.532	0.264	0	MGLC (BU+PLX)	Clec2d
0	0.739365	0.395	0.102	0	MGLC (BU+PLX)	Mob3b
0	0.738681	0.562	0.332	0	MGLC (BU+PLX)	Slc16a10
0	0.736903	0.561	0.25	0	MGLC (BU+PLX)	Nfxl1
0	0.730894	0.584	0.413	0	MGLC (BU+PLX)	Bcl6
0	0.729744	0.95	0.769	0	MGLC (BU+PLX)	Tgfbr2
0	0.726675	0.973	0.969	0	MGLC (BU+PLX)	H3f3b
0	0.725688	0.717	0.501	0	MGLC (BU+PLX)	Fnip2
0	0.723012	0.652	0.45	0	MGLC (BU+PLX)	Rap2a
0	0.717275	0.401	0.085	0	MGLC (BU+PLX)	Pla2g7
0	0.716724	0.639	0.394	0	MGLC (BU+PLX)	Adcy9
0	0.714738	0.343	0.046	0	MGLC (BU+PLX)	Cd93
0	0.713369	0.662	0.462	0	MGLC (BU+PLX)	Tent5a
0	0.713087	0.52	0.218	0	MGLC (BU+PLX)	Cyp27a1
0	0.71171	0.719	0.456	0	MGLC (BU+PLX)	Prkch
0	0.710808	0.306	0.049	0	MGLC (BU+PLX)	Kynu
0	0.708191	0.803	0.601	0	MGLC (BU+PLX)	Btaf1
0	0.708107	0.624	0.379	0	MGLC (BU+PLX)	Tlr2
0	0.705194	0.557	0.275	0	MGLC (BU+PLX)	Maco1
0	0.704731	0.723	0.533	0	MGLC (BU+PLX)	Dmxl1
0	0.703416	0.515	0.242	0	MGLC (BU+PLX)	Txndc16
0	0.703378	0.362	0.046	0	MGLC (BU+PLX)	Nlrc4
0	0.703076	0.518	0.372	0	MGLC (BU+PLX)	Mpp7
0	0.702588	0.596	0.289	0	MGLC (BU+PLX)	Specc1l
0	0.70235	0.538	0.333	0	MGLC (BU+PLX)	Pbx3
0	0.701496	0.492	0.17	0	MGLC (BU+PLX)	Rap2b
0	0.695677	0.46	0.233	0	MGLC (BU+PLX)	Dapk1
0	0.694015	0.747	0.55	0	MGLC (BU+PLX)	Tpp2
0	0.693389	0.923	0.714	0	MGLC (BU+PLX)	Tcf4
0	0.691492	0.627	0.509	0	MGLC (BU+PLX)	Tank
0	0.691151	0.948	0.862	0	MGLC (BU+PLX)	mt-Nd4
0	0.689441	0.627	0.386	0	MGLC (BU+PLX)	B4galt6
0	0.686312	0.341	0.038	0	MGLC (BU+PLX)	Tlr8
0	0.686182	0.909	0.739	0	MGLC (BU+PLX)	mt-Nd2
0	0.680277	0.307	0.093	0	MGLC (BU+PLX)	F13a1
0	0.679809	0.319	0.061	0	MGLC (BU+PLX)	AI504432
0	0.674714	0.962	0.904	0	MGLC (BU+PLX)	mt-Cytb
0	0.674445	0.828	0.682	0	MGLC (BU+PLX)	Ccnl1
0	0.673885	0.785	0.582	0	MGLC (BU+PLX)	Fndc3b
0	0.673135	0.678	0.441	0	MGLC (BU+PLX)	Lpar6
0	0.672999	0.941	0.848	0	MGLC (BU+PLX)	Zswim6
0	0.671747	0.37	0.04	0	MGLC (BU+PLX)	Myof
0	0.670175	0.853	0.596	0	MGLC (BU+PLX)	Sbf2
0	0.669295	0.573	0.303	0	MGLC (BU+PLX)	Blvrb
0	0.668986	0.875	0.637	0	MGLC (BU+PLX)	Blnk
0	0.666472	0.706	0.48	0	MGLC (BU+PLX)	Lpxn
0	0.665297	0.936	0.866	0	MGLC (BU+PLX)	Etv6
0	0.663932	0.518	0.251	0	MGLC (BU+PLX)	Ccr1
0	0.662678	0.781	0.64	0	MGLC (BU+PLX)	Smim14
0	0.661088	0.581	0.34	0	MGLC (BU+PLX)	Gpr160
0	0.659424	0.828	0.656	0	MGLC (BU+PLX)	Il10rb
0	0.658011	0.874	0.753	0	MGLC (BU+PLX)	Fnip1
0	0.656282	0.691	0.497	0	MGLC (BU+PLX)	Neat1
0	0.656233	0.55	0.303	0	MGLC (BU+PLX)	Arhgap18
0	0.652603	0.428	0.238	0	MGLC (BU+PLX)	Hmox1
0	0.65105	0.771	0.626	0	MGLC (BU+PLX)	Rel
0	0.650541	0.546	0.261	0	MGLC (BU+PLX)	Ank
0	0.650454	0.765	0.654	0	MGLC (BU+PLX)	Atxn1
0	0.64797	0.865	0.662	0	MGLC (BU+PLX)	Gpr183
0	0.647572	0.988	0.987	0	MGLC (BU+PLX)	Fth1
0	0.64647	0.165	0.008	0	MGLC (BU+PLX)	Gdf3
0	0.645965	0.782	0.513	0	MGLC (BU+PLX)	Cd48
0	0.645301	0.869	0.725	0	MGLC (BU+PLX)	Nrros
0	0.645194	0.796	0.587	0	MGLC (BU+PLX)	H2-DMa
0	0.643699	0.581	0.326	0	MGLC (BU+PLX)	Mnat1
0	0.643351	0.767	0.571	0	MGLC (BU+PLX)	Tec
0	0.641658	0.347	0.078	0	MGLC (BU+PLX)	Slc26a11
0	0.641462	0.791	0.592	0	MGLC (BU+PLX)	Smyd3
0	0.639975	0.761	0.595	0	MGLC (BU+PLX)	Rcbtb2
0	0.638986	0.896	0.794	0	MGLC (BU+PLX)	Cd63
0	0.638652	0.733	0.562	0	MGLC (BU+PLX)	Nsmce2
0	0.634307	0.288	0.03	0	MGLC (BU+PLX)	Ms4a4a
0	0.633856	0.362	0.097	0	MGLC (BU+PLX)	Metrnl
0	0.632448	0.483	0.218	0	MGLC (BU+PLX)	Slc44a1
0	0.632024	0.533	0.298	0	MGLC (BU+PLX)	Mpp1
0	0.631792	0.567	0.408	0	MGLC (BU+PLX)	Chka
0	0.631523	0.625	0.395	0	MGLC (BU+PLX)	Slc16a7
0	0.630368	0.432	0.223	0	MGLC (BU+PLX)	Stap1
0	0.625848	0.625	0.406	0	MGLC (BU+PLX)	Rgl1
0	0.62462	0.606	0.414	0	MGLC (BU+PLX)	Enox2
0	0.620613	0.953	0.898	0	MGLC (BU+PLX)	Ankrd11
0	0.619322	0.769	0.607	0	MGLC (BU+PLX)	Rb1
0	0.616614	0.954	0.879	0	MGLC (BU+PLX)	Xist
0	0.614829	0.371	0.151	0	MGLC (BU+PLX)	Prdm1
0	0.613739	0.48	0.308	0	MGLC (BU+PLX)	Ier3
0	0.61359	0.395	0.204	0	MGLC (BU+PLX)	Bcl2
0	0.612699	0.675	0.488	0	MGLC (BU+PLX)	Atp7a
0	0.612375	0.944	0.812	0	MGLC (BU+PLX)	Tbc1d5
0	0.611831	0.484	0.25	0	MGLC (BU+PLX)	Luzp1
0	0.611074	0.76	0.611	0	MGLC (BU+PLX)	Elf2
0	0.610435	0.8	0.559	0	MGLC (BU+PLX)	Stard9
0	0.607672	0.756	0.622	0	MGLC (BU+PLX)	Rapgef2
0	0.606772	0.75	0.536	0	MGLC (BU+PLX)	Atf6
0	0.605476	0.751	0.623	0	MGLC (BU+PLX)	Gls
0	0.605102	0.634	0.421	0	MGLC (BU+PLX)	Csnk1g3
0	0.604296	0.671	0.438	0	MGLC (BU+PLX)	Plekhm2
0	0.603676	0.273	0.054	0	MGLC (BU+PLX)	Bcar3
0	0.602247	0.875	0.747	0	MGLC (BU+PLX)	Pik3ap1
0	0.602179	0.401	0.133	0	MGLC (BU+PLX)	Wfdc17
0	0.600971	0.761	0.573	0	MGLC (BU+PLX)	Epsti1
0	0.600116	0.927	0.805	0	MGLC (BU+PLX)	mt-Nd1
0	0.599514	0.974	0.969	0	MGLC (BU+PLX)	Ssh2
0	0.598448	0.347	0.089	0	MGLC (BU+PLX)	Ldlrad3
0	0.597462	0.823	0.686	0	MGLC (BU+PLX)	Man1c1
0	0.597248	0.361	0.102	0	MGLC (BU+PLX)	Pgap1
0	0.596275	0.971	0.917	0	MGLC (BU+PLX)	mt-Co2
0	0.596106	0.875	0.77	0	MGLC (BU+PLX)	Map3k5
0	0.595545	0.34	0.079	0	MGLC (BU+PLX)	Sdc4
0	0.59537	0.823	0.629	0	MGLC (BU+PLX)	Mitf
0	0.59466	0.482	0.234	0	MGLC (BU+PLX)	Dach1
0	0.591919	0.406	0.187	0	MGLC (BU+PLX)	Rbbp8
0	0.590139	0.901	0.811	0	MGLC (BU+PLX)	Fnbp1
0	0.590116	0.81	0.644	0	MGLC (BU+PLX)	Ubac2
0	0.589736	0.272	0.056	0	MGLC (BU+PLX)	Adam22
0	0.586027	0.619	0.359	0	MGLC (BU+PLX)	Rtcb
0	0.584733	0.886	0.67	0	MGLC (BU+PLX)	Gm26740
0	0.581531	0.22	0.035	0	MGLC (BU+PLX)	Slamf7
0	0.578843	0.831	0.623	0	MGLC (BU+PLX)	Tcf12
0	0.57883	0.542	0.304	0	MGLC (BU+PLX)	2610507B11Rik
0	0.578745	0.925	0.694	0	MGLC (BU+PLX)	Frmd4b
0	0.578107	0.692	0.482	0	MGLC (BU+PLX)	Ago3
0	0.577841	0.725	0.555	0	MGLC (BU+PLX)	Myo9b
0	0.577588	0.746	0.615	0	MGLC (BU+PLX)	Fbxw11
0	0.576944	0.788	0.649	0	MGLC (BU+PLX)	Gapvd1
0	0.575322	0.251	0.041	0	MGLC (BU+PLX)	Ccnd2
0	0.573367	0.796	0.611	0	MGLC (BU+PLX)	Exoc6b
0	0.572823	0.914	0.815	0	MGLC (BU+PLX)	Foxp1
0	0.571589	0.398	0.12	0	MGLC (BU+PLX)	Fgl2
0	0.570792	0.581	0.429	0	MGLC (BU+PLX)	Nlrp3
0	0.570466	0.69	0.589	0	MGLC (BU+PLX)	Ndel1
0	0.568928	0.938	0.907	0	MGLC (BU+PLX)	Hspa8
0	0.568536	0.941	0.874	0	MGLC (BU+PLX)	Rreb1
0	0.566597	0.203	0.035	0	MGLC (BU+PLX)	Arhgap6
0	0.565897	0.778	0.665	0	MGLC (BU+PLX)	Fbxo11
0	0.565842	0.461	0.26	0	MGLC (BU+PLX)	Bcl2l11
0	0.565359	0.805	0.667	0	MGLC (BU+PLX)	Cnot4
0	0.56443	0.701	0.489	0	MGLC (BU+PLX)	Dock1
0	0.564032	0.122	0.034	0	MGLC (BU+PLX)	Negr1
0	0.562701	0.765	0.666	0	MGLC (BU+PLX)	Osbpl8
0	0.562076	0.818	0.651	0	MGLC (BU+PLX)	Gna12
0	0.56177	0.437	0.254	0	MGLC (BU+PLX)	5430427O19Rik
0	0.56139	0.721	0.577	0	MGLC (BU+PLX)	Foxo3
0	0.561108	0.758	0.61	0	MGLC (BU+PLX)	Aff4
0	0.559829	0.526	0.361	0	MGLC (BU+PLX)	Cyth1
0	0.559433	0.569	0.359	0	MGLC (BU+PLX)	Aig1
0	0.556906	0.901	0.769	0	MGLC (BU+PLX)	Uvrag
0	0.55592	0.586	0.377	0	MGLC (BU+PLX)	Rnf145
0	0.552852	0.928	0.753	0	MGLC (BU+PLX)	Inpp4b
0	0.55007	0.525	0.33	0	MGLC (BU+PLX)	Gm2245
0	0.54973	0.323	0.057	0	MGLC (BU+PLX)	Runx3
0	0.548741	0.579	0.386	0	MGLC (BU+PLX)	Ccl3
0	0.547974	0.656	0.473	0	MGLC (BU+PLX)	Vps41
0	0.547625	0.915	0.792	0	MGLC (BU+PLX)	Tbxas1
0	0.546428	0.484	0.264	0	MGLC (BU+PLX)	Zfp810
0	0.545664	0.38	0.2	0	MGLC (BU+PLX)	Plau
0	0.543362	0.624	0.396	0	MGLC (BU+PLX)	Lifr
0	0.543324	0.442	0.191	0	MGLC (BU+PLX)	Hip1
0	0.542555	0.676	0.551	0	MGLC (BU+PLX)	Sqstm1
0	0.5425	0.633	0.494	0	MGLC (BU+PLX)	Hspe1
0	0.542001	0.652	0.449	0	MGLC (BU+PLX)	Map3k1
0	0.541628	0.727	0.546	0	MGLC (BU+PLX)	Stx16
0	0.540211	0.85	0.743	0	MGLC (BU+PLX)	Erbin
0	0.539379	0.652	0.477	0	MGLC (BU+PLX)	Aopep
0	0.539359	0.375	0.193	0	MGLC (BU+PLX)	Sh3bgrl
0	0.539306	0.7	0.502	0	MGLC (BU+PLX)	Sfmbt1
0	0.537957	0.441	0.205	0	MGLC (BU+PLX)	Mcm9
0	0.537536	0.945	0.881	0	MGLC (BU+PLX)	Ctsh
0	0.536815	0.822	0.698	0	MGLC (BU+PLX)	Ambra1
0	0.536237	0.967	0.871	0	MGLC (BU+PLX)	Ctsb
0	0.535366	0.324	0.085	0	MGLC (BU+PLX)	Fzd7
0	0.534881	0.53	0.344	0	MGLC (BU+PLX)	Ahcyl2
0	0.532753	0.777	0.572	0	MGLC (BU+PLX)	Tmem86a
0	0.532294	0.628	0.39	0	MGLC (BU+PLX)	Arhgef12
0	0.532233	0.248	0.028	0	MGLC (BU+PLX)	Rab7b
0	0.530672	0.75	0.606	0	MGLC (BU+PLX)	Mat2a
0	0.530312	0.798	0.67	0	MGLC (BU+PLX)	Taok3
0	0.528386	0.292	0.019	0	MGLC (BU+PLX)	Serpinb8
0	0.526776	0.83	0.796	0	MGLC (BU+PLX)	Sdcbp
0	0.524513	0.358	0.133	0	MGLC (BU+PLX)	St3gal1
0	0.52435	0.958	0.933	0	MGLC (BU+PLX)	Diaph2
0	0.522567	0.53	0.353	0	MGLC (BU+PLX)	Gm35154
0	0.522167	0.705	0.549	0	MGLC (BU+PLX)	Atxn7
0	0.522051	0.82	0.685	0	MGLC (BU+PLX)	Skil
0	0.521144	0.176	0.024	0	MGLC (BU+PLX)	Cd38
0	0.520785	0.553	0.401	0	MGLC (BU+PLX)	Pcnx
0	0.520233	0.773	0.621	0	MGLC (BU+PLX)	Tet3
0	0.519457	0.921	0.905	0	MGLC (BU+PLX)	Sat1
0	0.517156	0.898	0.841	0	MGLC (BU+PLX)	Rab8b
0	0.517027	0.523	0.342	0	MGLC (BU+PLX)	Slx4ip
0	0.515473	0.43	0.266	0	MGLC (BU+PLX)	Dnajb4
0	0.513579	0.462	0.3	0	MGLC (BU+PLX)	Stard8
0	0.513388	0.983	0.927	0	MGLC (BU+PLX)	mt-Co1
0	0.513333	0.741	0.573	0	MGLC (BU+PLX)	Tut4
0	0.512748	0.886	0.833	0	MGLC (BU+PLX)	Wipf1
0	0.511346	0.765	0.636	0	MGLC (BU+PLX)	Atxn7l1
0	0.506946	0.26	0.036	0	MGLC (BU+PLX)	Col14a1
0	0.506336	0.724	0.601	0	MGLC (BU+PLX)	Dennd1b
0	0.506194	0.323	0.098	0	MGLC (BU+PLX)	Nlrc5
0	0.506087	0.533	0.293	0	MGLC (BU+PLX)	Atrnl1
0	0.506	0.927	0.699	0	MGLC (BU+PLX)	Maf
0	0.50546	1	0.999	0	MGLC (BU+PLX)	Malat1
0	0.504867	0.742	0.545	0	MGLC (BU+PLX)	Kcnk13
0	0.503858	0.768	0.641	0	MGLC (BU+PLX)	Fndc3a
0	0.498415	0.937	0.884	0	MGLC (BU+PLX)	Kansl1
0	0.498301	0.896	0.755	0	MGLC (BU+PLX)	Exoc4
0	0.498081	0.79	0.67	0	MGLC (BU+PLX)	Arsb
0	0.49772	0.448	0.231	0	MGLC (BU+PLX)	Cxcr4
0	0.495546	0.743	0.634	0	MGLC (BU+PLX)	Gphn
0	0.494142	0.664	0.491	0	MGLC (BU+PLX)	Impact
0	0.494116	0.919	0.882	0	MGLC (BU+PLX)	Hsp90ab1
0	0.49404	0.964	0.78	0	MGLC (BU+PLX)	Mef2c
0	0.493968	0.868	0.658	0	MGLC (BU+PLX)	Maml2
0	0.49287	0.682	0.543	0	MGLC (BU+PLX)	Stk17b
0	0.492203	0.414	0.187	0	MGLC (BU+PLX)	B3galnt1
0	0.491732	0.469	0.327	0	MGLC (BU+PLX)	Cep120
0	0.491156	0.436	0.286	0	MGLC (BU+PLX)	Coq10b
0	0.490224	0.822	0.73	0	MGLC (BU+PLX)	Tnfaip8
0	0.488725	0.7	0.561	0	MGLC (BU+PLX)	Rasa1
0	0.48801	0.353	0.183	0	MGLC (BU+PLX)	Ccrl2
0	0.486447	0.65	0.461	0	MGLC (BU+PLX)	Stk3
0	0.485703	0.9	0.734	0	MGLC (BU+PLX)	Trf
0	0.484607	0.68	0.524	0	MGLC (BU+PLX)	mt-Nd5
0	0.482523	0.942	0.895	0	MGLC (BU+PLX)	Prkcb
0	0.482321	0.768	0.637	0	MGLC (BU+PLX)	Slc3a2
0	0.481089	0.663	0.5	0	MGLC (BU+PLX)	Cacna1d
0	0.480856	0.896	0.787	0	MGLC (BU+PLX)	Asah1
0	0.480768	0.257	0.102	0	MGLC (BU+PLX)	Gm27008
0	0.479961	0.383	0.24	0	MGLC (BU+PLX)	Ets2
0	0.479173	0.363	0.121	0	MGLC (BU+PLX)	Mmp14
0	0.479138	0.82	0.64	0	MGLC (BU+PLX)	Itga6
0	0.477092	0.429	0.211	0	MGLC (BU+PLX)	Fam49a
0	0.476934	0.307	0.107	0	MGLC (BU+PLX)	Raph1
0	0.474991	0.659	0.532	0	MGLC (BU+PLX)	Snap23
0	0.474041	0.729	0.588	0	MGLC (BU+PLX)	Rsrc1
0	0.472837	0.611	0.416	0	MGLC (BU+PLX)	Rasa2
0	0.471536	0.722	0.546	0	MGLC (BU+PLX)	P2rx7
0	0.471017	0.655	0.461	0	MGLC (BU+PLX)	Msi2
0	0.47092	0.674	0.522	0	MGLC (BU+PLX)	Relch
0	0.470904	0.668	0.497	0	MGLC (BU+PLX)	Thada
0	0.470326	0.762	0.593	0	MGLC (BU+PLX)	Dhrs3
0	0.469197	0.366	0.189	0	MGLC (BU+PLX)	Alpk1
0	0.468921	0.335	0.128	0	MGLC (BU+PLX)	Osbpl3
0	0.468538	0.852	0.749	0	MGLC (BU+PLX)	Pias1
0	0.467933	0.843	0.732	0	MGLC (BU+PLX)	Arid1b
0	0.467155	0.68	0.49	0	MGLC (BU+PLX)	2610203C22Rik
0	0.465502	0.17	0.021	0	MGLC (BU+PLX)	Ciita
0	0.464352	0.357	0.141	0	MGLC (BU+PLX)	Zfp395
0	0.463031	0.737	0.561	0	MGLC (BU+PLX)	Snd1
0	0.461562	0.684	0.511	0	MGLC (BU+PLX)	Ddi2
0	0.461233	0.525	0.383	0	MGLC (BU+PLX)	Man2a1
0	0.460953	0.689	0.551	0	MGLC (BU+PLX)	Kansl1l
0	0.459495	0.116	0.022	0	MGLC (BU+PLX)	Ccl7
0	0.45627	0.974	0.977	0	MGLC (BU+PLX)	Ftl1
0	0.455969	0.945	0.894	0	MGLC (BU+PLX)	H2-D1
0	0.45488	0.275	0.081	0	MGLC (BU+PLX)	Pgm2l1
0	0.454556	0.708	0.574	0	MGLC (BU+PLX)	Ncoa1
0	0.453956	0.839	0.757	0	MGLC (BU+PLX)	Tra2a
0	0.453877	0.442	0.298	0	MGLC (BU+PLX)	Pcyt1a
0	0.451736	0.861	0.749	0	MGLC (BU+PLX)	Ptpra
0	0.451476	0.563	0.368	0	MGLC (BU+PLX)	Ttc3
0	0.451021	0.632	0.449	0	MGLC (BU+PLX)	Lacc1
0	0.450887	0.349	0.172	0	MGLC (BU+PLX)	Ptpn22
0	0.450203	0.839	0.711	0	MGLC (BU+PLX)	Ulk2
0	0.449896	0.788	0.678	0	MGLC (BU+PLX)	Fgd4
0	0.449728	0.249	0.024	0	MGLC (BU+PLX)	Sh3pxd2b
0	0.448264	0.674	0.546	0	MGLC (BU+PLX)	Tlk1
0	0.448144	0.828	0.733	0	MGLC (BU+PLX)	Peli1
0	0.447122	0.784	0.679	0	MGLC (BU+PLX)	Ncoa2
0	0.444745	0.789	0.716	0	MGLC (BU+PLX)	Arhgap25
0	0.444296	0.28	0.048	0	MGLC (BU+PLX)	Scimp
0	0.444288	0.537	0.363	0	MGLC (BU+PLX)	mt-Nd4l
0	0.442728	0.566	0.369	0	MGLC (BU+PLX)	Dock7
0	0.438439	0.954	0.906	0	MGLC (BU+PLX)	Dleu2
0	0.437845	0.907	0.755	0	MGLC (BU+PLX)	Mpeg1
0	0.437642	0.227	0.022	0	MGLC (BU+PLX)	Gm49417
0	0.436589	0.564	0.381	0	MGLC (BU+PLX)	Il4ra
0	0.434691	0.857	0.73	0	MGLC (BU+PLX)	Mgat5
0	0.433619	0.394	0.226	0	MGLC (BU+PLX)	Gm12353
0	0.43358	0.847	0.709	0	MGLC (BU+PLX)	Arhgap17
0	0.431231	0.967	0.959	0	MGLC (BU+PLX)	Dock8
0	0.43051	0.845	0.797	0	MGLC (BU+PLX)	Arih1
0	0.428945	0.644	0.503	0	MGLC (BU+PLX)	Fer
0	0.428465	0.517	0.359	0	MGLC (BU+PLX)	Coro7
0	0.42677	0.553	0.368	0	MGLC (BU+PLX)	Rasa4
0	0.426217	0.525	0.363	0	MGLC (BU+PLX)	Aplp2
0	0.425843	0.369	0.213	0	MGLC (BU+PLX)	Nuak2
0	0.425842	0.876	0.763	0	MGLC (BU+PLX)	Rere
0	0.425169	0.85	0.767	0	MGLC (BU+PLX)	Fam172a
0	0.424969	0.583	0.418	0	MGLC (BU+PLX)	Ttc39b
0	0.424722	0.528	0.347	0	MGLC (BU+PLX)	Fam3c
0	0.424192	0.624	0.449	0	MGLC (BU+PLX)	Snx30
0	0.423159	0.755	0.65	0	MGLC (BU+PLX)	Smurf2
0	0.423138	0.44	0.253	0	MGLC (BU+PLX)	Antxr2
0	0.422507	0.216	0.022	0	MGLC (BU+PLX)	C030034L19Rik
0	0.422073	0.467	0.289	0	MGLC (BU+PLX)	Mta3
0	0.421935	0.296	0.13	0	MGLC (BU+PLX)	Gm33370
0	0.419816	0.748	0.629	0	MGLC (BU+PLX)	Ankhd1
0	0.419653	0.778	0.578	0	MGLC (BU+PLX)	Arhgap22
0	0.41952	0.323	0.136	0	MGLC (BU+PLX)	Arhgap19
0	0.418726	0.573	0.405	0	MGLC (BU+PLX)	Gatm
0	0.418349	0.301	0.092	0	MGLC (BU+PLX)	Slfn5
0	0.417677	0.374	0.208	0	MGLC (BU+PLX)	Fggy
0	0.417075	0.324	0.137	0	MGLC (BU+PLX)	Arntl
0	0.414295	0.382	0.197	0	MGLC (BU+PLX)	Raet1e
0	0.413951	0.221	0.032	0	MGLC (BU+PLX)	Gm8369
0	0.412924	0.566	0.39	0	MGLC (BU+PLX)	Swap70
0	0.41249	0.642	0.46	0	MGLC (BU+PLX)	Ctnnd1
0	0.411535	0.224	0.081	0	MGLC (BU+PLX)	Gpr137c
0	0.411304	0.752	0.579	0	MGLC (BU+PLX)	Arl4c
0	0.410091	0.733	0.607	0	MGLC (BU+PLX)	Galnt1
0	0.408644	0.883	0.816	0	MGLC (BU+PLX)	Cmip
0	0.408565	0.381	0.198	0	MGLC (BU+PLX)	S1pr1
0	0.408191	0.873	0.82	0	MGLC (BU+PLX)	Ifnar2
0	0.408127	0.531	0.334	0	MGLC (BU+PLX)	Ppp1r15a
0	0.407213	0.24	0.06	0	MGLC (BU+PLX)	Zc2hc1a
0	0.405602	0.462	0.301	0	MGLC (BU+PLX)	Ern1
0	0.405301	0.45	0.267	0	MGLC (BU+PLX)	Mid1
0	0.404598	0.362	0.182	0	MGLC (BU+PLX)	Ago4
0	0.404564	0.335	0.131	0	MGLC (BU+PLX)	Paox
0	0.404361	0.619	0.439	0	MGLC (BU+PLX)	Abcc3
0	0.400842	0.252	0.064	0	MGLC (BU+PLX)	Cd72
0	0.400742	0.315	0.156	0	MGLC (BU+PLX)	Ncoa7
0	0.40065	0.689	0.551	0	MGLC (BU+PLX)	Fto
0	0.400431	0.28	0.135	0	MGLC (BU+PLX)	St7
0	0.399412	0.868	0.792	0	MGLC (BU+PLX)	Btbd9
0	0.397938	0.137	0.019	0	MGLC (BU+PLX)	Pdgfc
0	0.396583	0.361	0.188	0	MGLC (BU+PLX)	Gnptab
0	0.395957	0.374	0.17	0	MGLC (BU+PLX)	Smagp
0	0.395342	0.233	0.073	0	MGLC (BU+PLX)	Plekhg5
0	0.393794	0.389	0.204	0	MGLC (BU+PLX)	Mink1
0	0.392179	0.886	0.85	0	MGLC (BU+PLX)	Fcho2
0	0.39203	0.222	0.053	0	MGLC (BU+PLX)	Slc14a1
0	0.390805	0.356	0.208	0	MGLC (BU+PLX)	Nceh1
0	0.38787	0.343	0.141	0	MGLC (BU+PLX)	Ly9
0	0.387384	0.427	0.273	0	MGLC (BU+PLX)	Slc45a4
0	0.38603	0.241	0.07	0	MGLC (BU+PLX)	Sema6d
0	0.382451	0.42	0.23	0	MGLC (BU+PLX)	Fblim1
0	0.381401	0.894	0.83	0	MGLC (BU+PLX)	Pan3
0	0.381302	0.347	0.161	0	MGLC (BU+PLX)	H2-Q4
0	0.380957	0.636	0.457	0	MGLC (BU+PLX)	Ms4a6d
0	0.380492	0.369	0.195	0	MGLC (BU+PLX)	Adam9
0	0.379225	0.267	0.097	0	MGLC (BU+PLX)	H2-Q7
0	0.375959	0.185	0.008	0	MGLC (BU+PLX)	Gm1720
0	0.375584	0.116	0.008	0	MGLC (BU+PLX)	Apoc4
0	0.375489	0.139	0.036	0	MGLC (BU+PLX)	Nr4a2
0	0.374928	0.173	0.036	0	MGLC (BU+PLX)	Ifi213
0	0.374822	0.261	0.112	0	MGLC (BU+PLX)	Pola1
0	0.369918	0.246	0.108	0	MGLC (BU+PLX)	Pmaip1
0	0.366068	0.297	0.149	0	MGLC (BU+PLX)	Parp11
0	0.365745	0.325	0.174	0	MGLC (BU+PLX)	Ocrl
0	0.365456	0.218	0.063	0	MGLC (BU+PLX)	Ppp3cc
0	0.364621	0.947	0.932	0	MGLC (BU+PLX)	Fli1
0	0.363633	0.189	0.038	0	MGLC (BU+PLX)	Rai14
0	0.363596	0.22	0.035	0	MGLC (BU+PLX)	Cd200r4
0	0.360618	0.207	0.011	0	MGLC (BU+PLX)	Sorbs3
0	0.359822	0.788	0.622	0	MGLC (BU+PLX)	Ntpcr
0	0.358281	0.113	0.029	0	MGLC (BU+PLX)	Nr4a3
0	0.358108	0.323	0.14	0	MGLC (BU+PLX)	Tmbim1
0	0.356387	0.145	0.016	0	MGLC (BU+PLX)	Fap
0	0.355639	0.328	0.172	0	MGLC (BU+PLX)	Ctse
0	0.352851	0.889	0.726	0	MGLC (BU+PLX)	Snx5
0	0.352309	0.323	0.151	0	MGLC (BU+PLX)	Tmem106a
0	0.351308	0.258	0.104	0	MGLC (BU+PLX)	Cnksr3
0	0.346762	0.24	0.049	0	MGLC (BU+PLX)	B3gnt8
0	0.346231	0.866	0.768	0	MGLC (BU+PLX)	Laptm4a
0	0.344055	0.208	0.068	0	MGLC (BU+PLX)	Lmna
0	0.343666	0.148	0.013	0	MGLC (BU+PLX)	Clec4n
0	0.342031	0.118	0.01	0	MGLC (BU+PLX)	Bmp2
0	0.341992	0.221	0.031	0	MGLC (BU+PLX)	Tmem221
0	0.340939	0.191	0.038	0	MGLC (BU+PLX)	Frmd6
0	0.340507	0.24	0.088	0	MGLC (BU+PLX)	Rora
0	0.337785	0.992	0.864	0	MGLC (BU+PLX)	Lyz2
0	0.334534	0.388	0.166	0	MGLC (BU+PLX)	Cyp4f18
0	0.333124	0.293	0.154	0	MGLC (BU+PLX)	Aph1c
0	0.332974	0.247	0.105	0	MGLC (BU+PLX)	Gm26887
0	0.331872	0.47	0.295	0	MGLC (BU+PLX)	Slamf9
0	0.330725	0.214	0.085	0	MGLC (BU+PLX)	Hgf
0	0.329925	0.329	0.166	0	MGLC (BU+PLX)	Parvb
0	0.326111	0.231	0.059	0	MGLC (BU+PLX)	Sh2d1b1
0	0.323743	0.121	0.008	0	MGLC (BU+PLX)	Spic
0	0.322504	0.152	0.01	0	MGLC (BU+PLX)	Slc41a2
0	0.321823	0.316	0.145	0	MGLC (BU+PLX)	Sdc3
0	0.320937	0.108	0.01	0	MGLC (BU+PLX)	Gm48877
0	0.320319	0.184	0.04	0	MGLC (BU+PLX)	Tmem51
0	0.320071	0.302	0.152	0	MGLC (BU+PLX)	Lilra5
0	0.316449	0.189	0.037	0	MGLC (BU+PLX)	Sestd1
0	0.316008	0.173	0.034	0	MGLC (BU+PLX)	Shtn1
0	0.315775	0.268	0.132	0	MGLC (BU+PLX)	Cep290
0	0.314476	0.117	0.007	0	MGLC (BU+PLX)	Spats2l
0	0.311119	0.115	0.013	0	MGLC (BU+PLX)	Tnik
0	0.311064	0.177	0.025	0	MGLC (BU+PLX)	Kank2
0	0.308206	0.194	0.043	0	MGLC (BU+PLX)	A930006K02Rik
0	0.30404	0.303	0.149	0	MGLC (BU+PLX)	Limd1
0	0.302933	0.98	0.984	0	MGLC (BU+PLX)	Lyn
0	0.301333	0.183	0.047	0	MGLC (BU+PLX)	Ifi211
0	0.297497	0.114	0.016	0	MGLC (BU+PLX)	Prrg1
0	0.296236	0.105	0.013	0	MGLC (BU+PLX)	Gm41609
0	0.293489	0.234	0.097	0	MGLC (BU+PLX)	Acsf2
0	0.29302	0.24	0.095	0	MGLC (BU+PLX)	Wdr91
0	0.286027	0.2	0.076	0	MGLC (BU+PLX)	Bcl2a1d
0	0.281381	0.983	0.984	0	MGLC (BU+PLX)	Ddx5
0	0.280103	0.179	0.05	0	MGLC (BU+PLX)	Tmem150b
0	0.278213	0.972	0.969	0	MGLC (BU+PLX)	Rbm39
0	0.27787	0.157	0.056	0	MGLC (BU+PLX)	Gm34921
0	0.277397	0.114	0.007	0	MGLC (BU+PLX)	Hepacam2
0	0.274846	0.175	0.061	0	MGLC (BU+PLX)	Fam20c
0	0.267834	0.199	0.063	0	MGLC (BU+PLX)	H2-Q6
0	0.265425	0.169	0.047	0	MGLC (BU+PLX)	Clec2i
0	0.264812	0.1	0.017	0	MGLC (BU+PLX)	Gm50020
0	0.264789	0.174	0.05	0	MGLC (BU+PLX)	Iqcn
0	0.2635	0.242	0.109	0	MGLC (BU+PLX)	4833411C07Rik
0	0.261419	0.207	0.083	0	MGLC (BU+PLX)	Tpst1
0	0.260489	0.208	0.064	0	MGLC (BU+PLX)	Xylt2
0	0.256119	0.136	0.026	0	MGLC (BU+PLX)	Slc7a15
0	0.25314	0.255	0.121	0	MGLC (BU+PLX)	Wtip
0	0.250517	0.115	0.011	0	MGLC (BU+PLX)	Gm47566
0	0.250009	0.162	0.039	0	MGLC (BU+PLX)	Acsl3
0	-0.258453	0.021	0.162	0	MGLC (BU+PLX)	Tmem204
0	-0.258771	0.06	0.226	0	MGLC (BU+PLX)	Nbeal2
0	-0.262329	0.006	0.121	0	MGLC (BU+PLX)	F730016J06Rik
0	-0.266124	0.031	0.183	0	MGLC (BU+PLX)	Atp2a3
0	-0.268248	0.018	0.157	0	MGLC (BU+PLX)	Ccdc162
0	-0.269168	0.053	0.2	0	MGLC (BU+PLX)	1110008P14Rik
0	-0.270732	0.01	0.146	0	MGLC (BU+PLX)	Tom1l1
0	-0.272408	0.925	0.965	0	MGLC (BU+PLX)	Rps9
0	-0.272519	0.047	0.191	0	MGLC (BU+PLX)	Slc22a15
0	-0.273208	0.032	0.197	0	MGLC (BU+PLX)	Armc3
0	-0.27414	0.019	0.164	0	MGLC (BU+PLX)	Gm16118
0	-0.274647	0.006	0.145	0	MGLC (BU+PLX)	Gm3248
0	-0.278119	0.02	0.176	0	MGLC (BU+PLX)	Gm2237
0	-0.283307	0.224	0.419	0	MGLC (BU+PLX)	Acly
0	-0.283669	0.051	0.202	0	MGLC (BU+PLX)	E2f2
0	-0.2841	0.104	0.274	0	MGLC (BU+PLX)	Polr1a
0	-0.285188	0.859	0.93	0	MGLC (BU+PLX)	Rhoa
0	-0.286198	0.016	0.151	0	MGLC (BU+PLX)	Acpp
0	-0.287631	0.018	0.179	0	MGLC (BU+PLX)	Rab44
0	-0.287829	0.071	0.236	0	MGLC (BU+PLX)	Olfml2b
0	-0.288473	0.253	0.45	0	MGLC (BU+PLX)	Ndufa8
0	-0.289398	0.86	0.931	0	MGLC (BU+PLX)	Spi1
0	-0.292226	0.018	0.167	0	MGLC (BU+PLX)	F5
0	-0.292698	0.079	0.233	0	MGLC (BU+PLX)	Gmpr
0	-0.294055	0.164	0.35	0	MGLC (BU+PLX)	Cyb561a3
0	-0.294565	0.035	0.172	0	MGLC (BU+PLX)	Adarb1
0	-0.294589	0.021	0.159	0	MGLC (BU+PLX)	Nova1
0	-0.295674	0.083	0.247	0	MGLC (BU+PLX)	Fam110a
0	-0.297065	0.026	0.179	0	MGLC (BU+PLX)	Adam3
0	-0.297628	0.009	0.165	0	MGLC (BU+PLX)	Gp9
0	-0.298412	0.023	0.18	0	MGLC (BU+PLX)	Ablim1
0	-0.298622	0.854	0.931	0	MGLC (BU+PLX)	Cd53
0	-0.299014	0.102	0.33	0	MGLC (BU+PLX)	Slc16a3
0	-0.302575	0.298	0.495	0	MGLC (BU+PLX)	Tomm22
0	-0.302707	0.014	0.141	0	MGLC (BU+PLX)	Mgam
0	-0.303487	0.929	0.964	0	MGLC (BU+PLX)	Cdc42
0	-0.306577	0.054	0.197	0	MGLC (BU+PLX)	Pilrb2
0	-0.306885	0.128	0.308	0	MGLC (BU+PLX)	Ppm1m
0	-0.307375	0.179	0.368	0	MGLC (BU+PLX)	Prkab1
0	-0.308298	0.051	0.217	0	MGLC (BU+PLX)	Stx11
0	-0.309228	0.298	0.508	0	MGLC (BU+PLX)	Azin1
0	-0.30971	0.039	0.198	0	MGLC (BU+PLX)	Rasgrp2
0	-0.309827	0.28	0.49	0	MGLC (BU+PLX)	Il16
0	-0.313441	0.363	0.567	0	MGLC (BU+PLX)	Nck1
0	-0.31509	0.117	0.296	0	MGLC (BU+PLX)	Map4k2
0	-0.316492	0.263	0.462	0	MGLC (BU+PLX)	Tprgl
0	-0.316662	0.254	0.448	0	MGLC (BU+PLX)	Cdc42se1
0	-0.318951	0.588	0.753	0	MGLC (BU+PLX)	Brk1
0	-0.319189	0.201	0.4	0	MGLC (BU+PLX)	Lsm6
0	-0.320172	0.045	0.205	0	MGLC (BU+PLX)	Ltb
0	-0.321202	0.022	0.171	0	MGLC (BU+PLX)	B230208H11Rik
0	-0.324185	0.055	0.206	0	MGLC (BU+PLX)	Cfp
0	-0.325602	0.006	0.168	0	MGLC (BU+PLX)	Hspb3
0	-0.327194	0.009	0.187	0	MGLC (BU+PLX)	Gm3264
0	-0.327475	0.008	0.135	0	MGLC (BU+PLX)	D7Ertd443e
0	-0.328181	0.173	0.388	0	MGLC (BU+PLX)	Cib1
0	-0.330072	0.25	0.471	0	MGLC (BU+PLX)	Traf3ip3
0	-0.332137	0.134	0.362	0	MGLC (BU+PLX)	Sh2d3c
0	-0.332509	0.185	0.373	0	MGLC (BU+PLX)	Zbtb18
0	-0.333591	0.041	0.218	0	MGLC (BU+PLX)	B3galt5
0	-0.333998	0.09	0.245	0	MGLC (BU+PLX)	B430306N03Rik
0	-0.335387	0.214	0.443	0	MGLC (BU+PLX)	Orai2
0	-0.337751	0.445	0.637	0	MGLC (BU+PLX)	Tmem30a
0	-0.337757	0.198	0.377	0	MGLC (BU+PLX)	Ptp4a3
0	-0.33887	0.029	0.214	0	MGLC (BU+PLX)	Sgms2
0	-0.339636	0.092	0.255	0	MGLC (BU+PLX)	Pkp4
0	-0.340321	0.005	0.151	0	MGLC (BU+PLX)	4930438A08Rik
0	-0.340372	0.007	0.143	0	MGLC (BU+PLX)	Erg
0	-0.340776	0.246	0.457	0	MGLC (BU+PLX)	Slc44a2
0	-0.341333	0.274	0.455	0	MGLC (BU+PLX)	Prelid1
0	-0.3415	0.6	0.763	0	MGLC (BU+PLX)	Vamp8
0	-0.342674	0.495	0.671	0	MGLC (BU+PLX)	Arf5
0	-0.343232	0.623	0.782	0	MGLC (BU+PLX)	Vdac2
0	-0.344697	0.516	0.697	0	MGLC (BU+PLX)	Hcls1
0	-0.346075	0.669	0.817	0	MGLC (BU+PLX)	Vapa
0	-0.346745	0.033	0.172	0	MGLC (BU+PLX)	Gm43821
0	-0.348678	0.305	0.526	0	MGLC (BU+PLX)	Vps28
0	-0.348846	0.149	0.383	0	MGLC (BU+PLX)	St3gal2
0	-0.350836	0.647	0.784	0	MGLC (BU+PLX)	Cox7c
0	-0.353124	0.634	0.795	0	MGLC (BU+PLX)	Arf1
0	-0.353777	0.102	0.281	0	MGLC (BU+PLX)	Snn
0	-0.353793	0.355	0.553	0	MGLC (BU+PLX)	Arap3
0	-0.353815	0.122	0.31	0	MGLC (BU+PLX)	Tspan5
0	-0.355524	0.198	0.397	0	MGLC (BU+PLX)	Flot1
0	-0.356315	0.498	0.694	0	MGLC (BU+PLX)	Sla
0	-0.35646	0.047	0.224	0	MGLC (BU+PLX)	Satb1
0	-0.357668	0.273	0.506	0	MGLC (BU+PLX)	Arhgap4
0	-0.358046	0.007	0.184	0	MGLC (BU+PLX)	Tmc7
0	-0.358241	0.423	0.616	0	MGLC (BU+PLX)	Cebpd
0	-0.358502	0.771	0.875	0	MGLC (BU+PLX)	Cox4i1
0	-0.358642	0.629	0.789	0	MGLC (BU+PLX)	Eif4g2
0	-0.358949	0.912	0.946	0	MGLC (BU+PLX)	Arpc2
0	-0.360405	0.356	0.539	0	MGLC (BU+PLX)	Ndufb11
0	-0.360913	0.65	0.803	0	MGLC (BU+PLX)	Chchd2
0	-0.361251	0.756	0.873	0	MGLC (BU+PLX)	Tmem50a
0	-0.362406	0.346	0.552	0	MGLC (BU+PLX)	Timm10b
0	-0.362664	0.505	0.708	0	MGLC (BU+PLX)	Edem1
0	-0.362771	0.333	0.526	0	MGLC (BU+PLX)	Atp5mpl
0	-0.363402	0.705	0.841	0	MGLC (BU+PLX)	Tln1
0	-0.363867	0.916	0.961	0	MGLC (BU+PLX)	Rps27a
0	-0.36413	0.155	0.358	0	MGLC (BU+PLX)	Vamp5
0	-0.364275	0.015	0.14	0	MGLC (BU+PLX)	Ppm1e
0	-0.365572	0.125	0.292	0	MGLC (BU+PLX)	6430548M08Rik
0	-0.366285	0.011	0.156	0	MGLC (BU+PLX)	Crispld2
0	-0.367615	0.318	0.516	0	MGLC (BU+PLX)	Uqcr10
0	-0.368151	0.418	0.609	0	MGLC (BU+PLX)	Ndufb9
0	-0.369515	0.152	0.354	0	MGLC (BU+PLX)	Rinl
0	-0.369834	0.117	0.298	0	MGLC (BU+PLX)	Eng
0	-0.370902	0.039	0.195	0	MGLC (BU+PLX)	Cd300lb
0	-0.370938	0.022	0.173	0	MGLC (BU+PLX)	Cmya5
0	-0.371376	0.013	0.14	0	MGLC (BU+PLX)	Mrc2
0	-0.371705	0.236	0.447	0	MGLC (BU+PLX)	Tmem63a
0	-0.371803	0.095	0.292	0	MGLC (BU+PLX)	B4galt4
0	-0.371896	0.536	0.736	0	MGLC (BU+PLX)	Ccdc12
0	-0.372334	0.011	0.169	0	MGLC (BU+PLX)	Ankrd22
0	-0.37268	0.226	0.45	0	MGLC (BU+PLX)	Csnk2b
0	-0.373151	0.322	0.532	0	MGLC (BU+PLX)	Mdh2
0	-0.373636	0.638	0.798	0	MGLC (BU+PLX)	Atp6v1g1
0	-0.377002	0.817	0.896	0	MGLC (BU+PLX)	Calm2
0	-0.380521	0.301	0.524	0	MGLC (BU+PLX)	Rgs19
0	-0.380634	0.751	0.869	0	MGLC (BU+PLX)	Capzb
0	-0.381191	0.224	0.438	0	MGLC (BU+PLX)	Pet100
0	-0.381507	0.011	0.14	0	MGLC (BU+PLX)	Ceacam10
0	-0.381722	0.05	0.219	0	MGLC (BU+PLX)	Rab3d
0	-0.381764	0.01	0.158	0	MGLC (BU+PLX)	1700047M11Rik
0	-0.382961	0.955	0.979	0	MGLC (BU+PLX)	Fcer1g
0	-0.383697	0.554	0.742	0	MGLC (BU+PLX)	Ogfrl1
0	-0.383905	0.122	0.335	0	MGLC (BU+PLX)	Arsg
0	-0.384131	0.079	0.26	0	MGLC (BU+PLX)	Asap3
0	-0.385604	0.097	0.269	0	MGLC (BU+PLX)	Cdkn2d
0	-0.385856	0.341	0.539	0	MGLC (BU+PLX)	Snx17
0	-0.386526	0.837	0.924	0	MGLC (BU+PLX)	Tmbim6
0	-0.386707	0.611	0.793	0	MGLC (BU+PLX)	Atp2c1
0	-0.387307	0.211	0.454	0	MGLC (BU+PLX)	Parvg
0	-0.389478	0.533	0.707	0	MGLC (BU+PLX)	Cox6b1
0	-0.38967	0.08	0.308	0	MGLC (BU+PLX)	Gabbr1
0	-0.390386	0.332	0.563	0	MGLC (BU+PLX)	Dbnl
0	-0.390389	0.124	0.289	0	MGLC (BU+PLX)	St5
0	-0.392262	0.735	0.852	0	MGLC (BU+PLX)	Gabarap
0	-0.393783	0.014	0.145	0	MGLC (BU+PLX)	Adcy8
0	-0.393836	0.127	0.296	0	MGLC (BU+PLX)	Trim2
0	-0.394529	0.415	0.598	0	MGLC (BU+PLX)	Zfp706
0	-0.394567	0.01	0.157	0	MGLC (BU+PLX)	Ly75
0	-0.396448	0.037	0.197	0	MGLC (BU+PLX)	Naalad2
0	-0.398051	0.462	0.666	0	MGLC (BU+PLX)	Grcc10
0	-0.398301	0.016	0.146	0	MGLC (BU+PLX)	Prickle1
0	-0.399127	0.025	0.214	0	MGLC (BU+PLX)	Pi16
0	-0.39931	0.41	0.612	0	MGLC (BU+PLX)	Mlec
0	-0.400425	0.35	0.564	0	MGLC (BU+PLX)	Mapk3
0	-0.400858	0.014	0.203	0	MGLC (BU+PLX)	Liph
0	-0.402238	0.619	0.788	0	MGLC (BU+PLX)	Ptpn6
0	-0.402368	0.363	0.608	0	MGLC (BU+PLX)	Gabarapl2
0	-0.403058	0.499	0.674	0	MGLC (BU+PLX)	Elob
0	-0.405117	0.036	0.219	0	MGLC (BU+PLX)	Ildr2
0	-0.406928	0.384	0.596	0	MGLC (BU+PLX)	Psmb3
0	-0.406983	0.031	0.194	0	MGLC (BU+PLX)	Mirt1
0	-0.407396	0.26	0.466	0	MGLC (BU+PLX)	Ndufa1
0	-0.408111	0.436	0.613	0	MGLC (BU+PLX)	Cox5b
0	-0.408371	0.603	0.785	0	MGLC (BU+PLX)	Pabpc1
0	-0.408667	0.299	0.504	0	MGLC (BU+PLX)	Ndufv3
0	-0.410226	0.026	0.174	0	MGLC (BU+PLX)	Mctp2
0	-0.412075	0.258	0.46	0	MGLC (BU+PLX)	Nudt4
0	-0.412882	0.492	0.662	0	MGLC (BU+PLX)	Ndufa4
0	-0.415079	0.572	0.849	0	MGLC (BU+PLX)	Samsn1
0	-0.416839	0.568	0.716	0	MGLC (BU+PLX)	Atp5h
0	-0.41804	0.007	0.167	0	MGLC (BU+PLX)	Slco4c1
0	-0.420463	0.026	0.201	0	MGLC (BU+PLX)	Hsd11b1
0	-0.420623	0.346	0.559	0	MGLC (BU+PLX)	Cox17
0	-0.420867	0.316	0.492	0	MGLC (BU+PLX)	Abracl
0	-0.421561	0.452	0.64	0	MGLC (BU+PLX)	Cox7a2
0	-0.421652	0.018	0.164	0	MGLC (BU+PLX)	Setbp1
0	-0.422569	0.012	0.234	0	MGLC (BU+PLX)	Gm3739
0	-0.425737	0.297	0.51	0	MGLC (BU+PLX)	Stard3
0	-0.426604	0.521	0.739	0	MGLC (BU+PLX)	Twf2
0	-0.42709	0.012	0.22	0	MGLC (BU+PLX)	Kcnk12
0	-0.428333	0.372	0.595	0	MGLC (BU+PLX)	Iscu
0	-0.428368	0.284	0.495	0	MGLC (BU+PLX)	Atp5k
0	-0.431213	0.062	0.23	0	MGLC (BU+PLX)	Dgkg
0	-0.43165	0.485	0.675	0	MGLC (BU+PLX)	Tnfaip8l2
0	-0.431709	0.386	0.578	0	MGLC (BU+PLX)	Myl12a
0	-0.433421	0.838	0.926	0	MGLC (BU+PLX)	Plcl2
0	-0.434989	0.062	0.286	0	MGLC (BU+PLX)	Myo1d
0	-0.435533	0.023	0.22	0	MGLC (BU+PLX)	Nfe2
0	-0.435727	0.012	0.188	0	MGLC (BU+PLX)	Mapk13
0	-0.436254	0.255	0.432	0	MGLC (BU+PLX)	Snta1
0	-0.436293	0.487	0.683	0	MGLC (BU+PLX)	Ndufa13
0	-0.436585	0.026	0.283	0	MGLC (BU+PLX)	Itgb3
0	-0.439764	0.296	0.556	0	MGLC (BU+PLX)	Hhex
0	-0.441284	0.288	0.509	0	MGLC (BU+PLX)	Edem2
0	-0.441331	0.42	0.646	0	MGLC (BU+PLX)	Ccni
0	-0.441964	0.707	0.853	0	MGLC (BU+PLX)	Cap1
0	-0.442675	0.029	0.223	0	MGLC (BU+PLX)	Ccdc88c
0	-0.444031	0.714	0.862	0	MGLC (BU+PLX)	Rac1
0	-0.446214	0.467	0.653	0	MGLC (BU+PLX)	Tecr
0	-0.446874	0.311	0.536	0	MGLC (BU+PLX)	Cops9
0	-0.449225	0.05	0.302	0	MGLC (BU+PLX)	Ceacam1
0	-0.450824	0.195	0.396	0	MGLC (BU+PLX)	Gsdme
0	-0.450963	0.299	0.525	0	MGLC (BU+PLX)	Sun2
0	-0.451222	0.077	0.226	0	MGLC (BU+PLX)	Tuba4a
0	-0.454719	0.186	0.407	0	MGLC (BU+PLX)	S100a13
0	-0.45539	0.302	0.491	0	MGLC (BU+PLX)	1810037I17Rik
0	-0.45658	0.03	0.21	0	MGLC (BU+PLX)	Il18rap
0	-0.456877	0.5	0.673	0	MGLC (BU+PLX)	Cox6c
0	-0.456981	0.014	0.173	0	MGLC (BU+PLX)	Mgst2
0	-0.461837	0.353	0.579	0	MGLC (BU+PLX)	Eno1
0	-0.461845	0.564	0.778	0	MGLC (BU+PLX)	Arpc4
0	-0.462066	0.115	0.335	0	MGLC (BU+PLX)	Rab3ip
0	-0.463259	0.442	0.628	0	MGLC (BU+PLX)	Sipa1l1
0	-0.463595	0.578	0.743	0	MGLC (BU+PLX)	Lst1
0	-0.46554	0.559	0.726	0	MGLC (BU+PLX)	Atp5l
0	-0.466668	0.743	0.842	0	MGLC (BU+PLX)	Arpc3
0	-0.467535	0.383	0.612	0	MGLC (BU+PLX)	Cdh23
0	-0.46782	0.242	0.518	0	MGLC (BU+PLX)	Higd2a
0	-0.469506	0.436	0.68	0	MGLC (BU+PLX)	Rhog
0	-0.472799	0.007	0.206	0	MGLC (BU+PLX)	Myo18b
0	-0.474212	0.353	0.573	0	MGLC (BU+PLX)	Lpcat3
0	-0.477036	0.048	0.226	0	MGLC (BU+PLX)	Hdc
0	-0.477411	0.174	0.462	0	MGLC (BU+PLX)	Gcnt2
0	-0.478271	0.489	0.699	0	MGLC (BU+PLX)	Clip1
0	-0.47847	0.048	0.192	0	MGLC (BU+PLX)	Adam8
0	-0.480249	0.124	0.31	0	MGLC (BU+PLX)	Ppm1l
0	-0.481568	0.595	0.752	0	MGLC (BU+PLX)	Slc25a5
0	-0.482077	0.333	0.553	0	MGLC (BU+PLX)	Mpc2
0	-0.485108	0.47	0.693	0	MGLC (BU+PLX)	Ywhab
0	-0.486239	0.081	0.254	0	MGLC (BU+PLX)	Pip5k1b
0	-0.487459	0.223	0.438	0	MGLC (BU+PLX)	Pilra
0	-0.488387	0.233	0.478	0	MGLC (BU+PLX)	Atp6v0a2
0	-0.488832	0.017	0.184	0	MGLC (BU+PLX)	Bmx
0	-0.48959	0.109	0.372	0	MGLC (BU+PLX)	Arhgef18
0	-0.489723	0.525	0.717	0	MGLC (BU+PLX)	Nfam1
0	-0.490925	0.038	0.207	0	MGLC (BU+PLX)	Slfn1
0	-0.491053	0.526	0.736	0	MGLC (BU+PLX)	Atp5f1
0	-0.491259	0.038	0.199	0	MGLC (BU+PLX)	Slfn4
0	-0.491596	0.309	0.535	0	MGLC (BU+PLX)	Ndufa3
0	-0.492008	0.534	0.755	0	MGLC (BU+PLX)	Mpc1
0	-0.494242	0.831	0.908	0	MGLC (BU+PLX)	Fcgr3
0	-0.494449	0.771	0.886	0	MGLC (BU+PLX)	Oaz1
0	-0.495308	0.023	0.192	0	MGLC (BU+PLX)	Nxn
0	-0.49628	0.795	0.911	0	MGLC (BU+PLX)	Lims1
0	-0.496606	0.022	0.202	0	MGLC (BU+PLX)	Mrgpra2b
0	-0.499147	0.278	0.526	0	MGLC (BU+PLX)	Naa35
0	-0.499799	0.842	0.913	0	MGLC (BU+PLX)	Capza2
0	-0.502145	0.025	0.188	0	MGLC (BU+PLX)	Zc3h12b
0	-0.502422	0.386	0.646	0	MGLC (BU+PLX)	Ppp1r18
0	-0.502623	0.36	0.651	0	MGLC (BU+PLX)	Tnfrsf21
0	-0.502704	0.079	0.319	0	MGLC (BU+PLX)	Thrsp
0	-0.503538	0.052	0.29	0	MGLC (BU+PLX)	Tmem100
0	-0.506842	0.702	0.869	0	MGLC (BU+PLX)	Tsc22d4
0	-0.508455	0.045	0.238	0	MGLC (BU+PLX)	Dock5
0	-0.508623	0.736	0.892	0	MGLC (BU+PLX)	Csf3r
0	-0.508639	0.019	0.227	0	MGLC (BU+PLX)	Glis3
0	-0.510688	0.43	0.624	0	MGLC (BU+PLX)	Sec61b
0	-0.511509	0.8	0.92	0	MGLC (BU+PLX)	Clic1
0	-0.513095	0.272	0.485	0	MGLC (BU+PLX)	Iffo1
0	-0.513477	0.019	0.269	0	MGLC (BU+PLX)	Ebf3
0	-0.514553	0.349	0.587	0	MGLC (BU+PLX)	Lasp1
0	-0.515133	0.426	0.614	0	MGLC (BU+PLX)	Ptms
0	-0.515319	0.44	0.59	0	MGLC (BU+PLX)	Scp2
0	-0.516703	0.398	0.665	0	MGLC (BU+PLX)	Bnip3l
0	-0.517865	0.286	0.488	0	MGLC (BU+PLX)	Lmo4
0	-0.519436	0.014	0.243	0	MGLC (BU+PLX)	Yes1
0	-0.522142	0.099	0.356	0	MGLC (BU+PLX)	Nhsl2
0	-0.5259	0.692	0.841	0	MGLC (BU+PLX)	Gng5
0	-0.527811	0.328	0.568	0	MGLC (BU+PLX)	Pgam1
0	-0.528107	0.502	0.682	0	MGLC (BU+PLX)	Csnk1e
0	-0.528292	0.079	0.311	0	MGLC (BU+PLX)	Eya4
0	-0.53125	0.532	0.774	0	MGLC (BU+PLX)	Orai1
0	-0.531266	0.23	0.54	0	MGLC (BU+PLX)	Mxi1
0	-0.531298	0.197	0.393	0	MGLC (BU+PLX)	Aprt
0	-0.533579	0.07	0.24	0	MGLC (BU+PLX)	Chil1
0	-0.533595	0.063	0.309	0	MGLC (BU+PLX)	Tiam1
0	-0.534837	0.172	0.417	0	MGLC (BU+PLX)	Lrrc3
0	-0.53549	0.425	0.659	0	MGLC (BU+PLX)	Atp5j
0	-0.536256	0.029	0.297	0	MGLC (BU+PLX)	Xlr
0	-0.537186	0.343	0.587	0	MGLC (BU+PLX)	Fis1
0	-0.540429	0.335	0.538	0	MGLC (BU+PLX)	Dhrs7
0	-0.540503	0.093	0.334	0	MGLC (BU+PLX)	Tspan7
0	-0.541049	0.024	0.248	0	MGLC (BU+PLX)	Tmem154
0	-0.541156	0.333	0.585	0	MGLC (BU+PLX)	Wdr1
0	-0.543124	0.033	0.236	0	MGLC (BU+PLX)	Plp2
0	-0.544873	0.308	0.506	0	MGLC (BU+PLX)	Cxxc5
0	-0.547257	0.064	0.271	0	MGLC (BU+PLX)	Pram1
0	-0.550836	0.019	0.194	0	MGLC (BU+PLX)	Mmp25
0	-0.552419	0.5	0.745	0	MGLC (BU+PLX)	Sec11c
0	-0.553184	0.469	0.67	0	MGLC (BU+PLX)	Commd8
0	-0.55339	0.031	0.226	0	MGLC (BU+PLX)	Rbfox1
0	-0.553625	0.041	0.274	0	MGLC (BU+PLX)	Tspan18
0	-0.555343	0.015	0.224	0	MGLC (BU+PLX)	Chst8
0	-0.557784	0.359	0.576	0	MGLC (BU+PLX)	Ndufb7
0	-0.558751	0.202	0.415	0	MGLC (BU+PLX)	Pnkp
0	-0.560854	0.18	0.371	0	MGLC (BU+PLX)	Hcst
0	-0.561231	0.34	0.589	0	MGLC (BU+PLX)	Ldha
0	-0.561235	0.293	0.479	0	MGLC (BU+PLX)	Col27a1
0	-0.562055	0.379	0.582	0	MGLC (BU+PLX)	Fam91a1
0	-0.563803	0.028	0.292	0	MGLC (BU+PLX)	Plpp1
0	-0.564113	0.048	0.267	0	MGLC (BU+PLX)	Glipr2
0	-0.564976	0.465	0.693	0	MGLC (BU+PLX)	Ubl5
0	-0.566254	0.951	0.973	0	MGLC (BU+PLX)	Laptm5
0	-0.566673	0.152	0.384	0	MGLC (BU+PLX)	Cd34
0	-0.56727	0.78	0.887	0	MGLC (BU+PLX)	Arpc1b
0	-0.567625	0.263	0.521	0	MGLC (BU+PLX)	Rap1gap2
0	-0.568038	0.644	0.832	0	MGLC (BU+PLX)	Gnb2
0	-0.571855	0.011	0.235	0	MGLC (BU+PLX)	Adamts16
0	-0.574937	0.963	0.984	0	MGLC (BU+PLX)	Tyrobp
0	-0.57817	0.498	0.752	0	MGLC (BU+PLX)	Tcn2
0	-0.581244	0.7	0.86	0	MGLC (BU+PLX)	Cd37
0	-0.584092	0.566	0.77	0	MGLC (BU+PLX)	Atp5e
0	-0.588286	0.254	0.48	0	MGLC (BU+PLX)	Ctsf
0	-0.588297	0.916	0.952	0	MGLC (BU+PLX)	Pag1
0	-0.590559	0.52	0.73	0	MGLC (BU+PLX)	Lamtor4
0	-0.590834	0.183	0.353	0	MGLC (BU+PLX)	Pirb
0	-0.593412	0.861	0.941	0	MGLC (BU+PLX)	Gnai2
0	-0.595105	0.224	0.439	0	MGLC (BU+PLX)	Zyx
0	-0.595228	0.136	0.406	0	MGLC (BU+PLX)	Mlxipl
0	-0.596988	0.23	0.417	0	MGLC (BU+PLX)	Lbr
0	-0.597207	0.589	0.768	0	MGLC (BU+PLX)	Myl12b
0	-0.599681	0.082	0.303	0	MGLC (BU+PLX)	Ccl9
0	-0.60281	0.846	0.734	0	MGLC (BU+PLX)	Bin1
0	-0.603853	0.113	0.421	0	MGLC (BU+PLX)	Tuba1a
0	-0.604035	0.35	0.539	0	MGLC (BU+PLX)	Cpne3
0	-0.608336	0.207	0.557	0	MGLC (BU+PLX)	Ets1
0	-0.609059	0.387	0.546	0	MGLC (BU+PLX)	Pgd
0	-0.612101	0.42	0.697	0	MGLC (BU+PLX)	Atxn10
0	-0.613529	0.353	0.542	0	MGLC (BU+PLX)	Prkce
0	-0.613638	0.02	0.32	0	MGLC (BU+PLX)	Jam2
0	-0.614305	0.436	0.625	0	MGLC (BU+PLX)	Ndufb1-ps
0	-0.615028	0.085	0.235	0	MGLC (BU+PLX)	Cyfip2
0	-0.616196	0.027	0.23	0	MGLC (BU+PLX)	Rnf144a
0	-0.617777	0.051	0.364	0	MGLC (BU+PLX)	Bmpr1a
0	-0.624938	0.891	0.747	0	MGLC (BU+PLX)	Rgs10
0	-0.625617	0.284	0.572	0	MGLC (BU+PLX)	Nos1ap
0	-0.626436	0.67	0.806	0	MGLC (BU+PLX)	Ostf1
0	-0.627993	0.023	0.328	0	MGLC (BU+PLX)	Phgdh
0	-0.631928	0.036	0.346	0	MGLC (BU+PLX)	Pde2a
0	-0.636286	0.031	0.342	0	MGLC (BU+PLX)	Adora3
0	-0.637631	0.027	0.316	0	MGLC (BU+PLX)	Zfp697
0	-0.640099	0.139	0.327	0	MGLC (BU+PLX)	Glrx
0	-0.641501	0.924	0.965	0	MGLC (BU+PLX)	Cyba
0	-0.642448	0.446	0.706	0	MGLC (BU+PLX)	Ppp1ca
0	-0.647718	0.651	0.686	0	MGLC (BU+PLX)	Abi3
0	-0.648779	0.918	0.973	0	MGLC (BU+PLX)	Vsir
0	-0.649474	0.039	0.24	0	MGLC (BU+PLX)	Sell
0	-0.650506	0.281	0.506	0	MGLC (BU+PLX)	Rtn1
0	-0.661208	0.196	0.456	0	MGLC (BU+PLX)	Pgk1
0	-0.676683	0.636	0.663	0	MGLC (BU+PLX)	P2ry13
0	-0.678034	0.083	0.242	0	MGLC (BU+PLX)	Emb
0	-0.679591	0.335	0.489	0	MGLC (BU+PLX)	Mettl9
0	-0.679688	0.044	0.279	0	MGLC (BU+PLX)	Cacna1a
0	-0.683369	0.849	0.902	0	MGLC (BU+PLX)	H3f3a
0	-0.68403	0.476	0.727	0	MGLC (BU+PLX)	Aldoa
0	-0.696107	0.925	0.816	0	MGLC (BU+PLX)	Marcks
0	-0.699326	0.327	0.614	0	MGLC (BU+PLX)	Gpsm3
0	-0.701073	0.026	0.237	0	MGLC (BU+PLX)	Padi4
0	-0.70598	0.005	0.192	0	MGLC (BU+PLX)	Dlc1
0	-0.706359	0.753	0.897	0	MGLC (BU+PLX)	Cfl1
0	-0.706545	0.447	0.637	0	MGLC (BU+PLX)	Asph
0	-0.708345	0.227	0.525	0	MGLC (BU+PLX)	Cdk2ap2
0	-0.709861	0.819	0.899	0	MGLC (BU+PLX)	Smap2
0	-0.710925	0.081	0.29	0	MGLC (BU+PLX)	Sdk1
0	-0.720055	0.775	0.924	0	MGLC (BU+PLX)	Asap1
0	-0.722252	0.034	0.239	0	MGLC (BU+PLX)	Gpr141
0	-0.722752	0.024	0.189	0	MGLC (BU+PLX)	Scrg1
0	-0.725226	0.141	0.434	0	MGLC (BU+PLX)	Slc12a2
0	-0.725675	0.143	0.5	0	MGLC (BU+PLX)	Rab27a
0	-0.726474	0.106	0.439	0	MGLC (BU+PLX)	Gpr84
0	-0.72903	0.031	0.191	0	MGLC (BU+PLX)	Cxcr2
0	-0.730946	0.373	0.535	0	MGLC (BU+PLX)	Prr13
0	-0.733593	0.097	0.367	0	MGLC (BU+PLX)	Capg
0	-0.733805	0.323	0.495	0	MGLC (BU+PLX)	Mrpl33
0	-0.734249	0.234	0.452	0	MGLC (BU+PLX)	R3hdm4
0	-0.736579	0.012	0.212	0	MGLC (BU+PLX)	Itgb2l
0	-0.736633	0.684	0.762	0	MGLC (BU+PLX)	Ptgs1
0	-0.739227	0.449	0.625	0	MGLC (BU+PLX)	Pros1
0	-0.740062	0.013	0.186	0	MGLC (BU+PLX)	Cebpe
0	-0.746888	0.51	0.759	0	MGLC (BU+PLX)	Cd164
0	-0.748298	0.757	0.88	0	MGLC (BU+PLX)	Sh3bgrl3
0	-0.749302	0.477	0.73	0	MGLC (BU+PLX)	Pycard
0	-0.750467	0.233	0.546	0	MGLC (BU+PLX)	Gm46367
0	-0.752645	0.43	0.604	0	MGLC (BU+PLX)	Phyhd1
0	-0.755622	0.081	0.285	0	MGLC (BU+PLX)	Megf9
0	-0.756415	0.024	0.239	0	MGLC (BU+PLX)	Ltb4r1
0	-0.760331	0.025	0.192	0	MGLC (BU+PLX)	AA467197
0	-0.761735	0.685	0.866	0	MGLC (BU+PLX)	Ncf1
0	-0.764139	0.02	0.227	0	MGLC (BU+PLX)	Rflnb
0	-0.76656	0.023	0.374	0	MGLC (BU+PLX)	Mlph
0	-0.767756	0.474	0.644	0	MGLC (BU+PLX)	Gmfg
0	-0.768669	0.138	0.526	0	MGLC (BU+PLX)	Mgll
0	-0.77035	0.028	0.384	0	MGLC (BU+PLX)	Klk8
0	-0.774947	0.302	0.595	0	MGLC (BU+PLX)	Igf1r
0	-0.775681	0.996	0.998	0	MGLC (BU+PLX)	Tmsb4x
0	-0.778347	0.021	0.338	0	MGLC (BU+PLX)	4930517O19Rik
0	-0.780465	0.468	0.637	0	MGLC (BU+PLX)	Agmo
0	-0.780502	0.468	0.647	0	MGLC (BU+PLX)	Syngr1
0	-0.785053	0.735	0.88	0	MGLC (BU+PLX)	Serf2
0	-0.788505	0.033	0.244	0	MGLC (BU+PLX)	Trem3
0	-0.789257	0.233	0.493	0	MGLC (BU+PLX)	Ccl6
0	-0.791955	0.441	0.713	0	MGLC (BU+PLX)	Vasp
0	-0.792219	0.564	0.823	0	MGLC (BU+PLX)	Cmtm6
0	-0.794341	0.361	0.704	0	MGLC (BU+PLX)	Limd2
0	-0.796812	0.894	0.97	0	MGLC (BU+PLX)	Apbb1ip
0	-0.803401	0.036	0.392	0	MGLC (BU+PLX)	Sgce
0	-0.807258	0.697	0.892	0	MGLC (BU+PLX)	Anxa3
0	-0.808917	0.582	0.832	0	MGLC (BU+PLX)	Bin2
0	-0.812087	0.009	0.126	0	MGLC (BU+PLX)	Adamts1
0	-0.815587	0.012	0.309	0	MGLC (BU+PLX)	Upk1b
0	-0.819037	0.026	0.222	0	MGLC (BU+PLX)	Lrg1
0	-0.824446	0.402	0.556	0	MGLC (BU+PLX)	Gm35188
0	-0.825123	0.055	0.238	0	MGLC (BU+PLX)	C3
0	-0.830106	0.178	0.54	0	MGLC (BU+PLX)	Add3
0	-0.830904	0.457	0.766	0	MGLC (BU+PLX)	Itgb2
0	-0.834253	0.223	0.665	0	MGLC (BU+PLX)	Sort1
0	-0.847196	0.08	0.324	0	MGLC (BU+PLX)	Fgr
0	-0.852238	0.505	0.638	0	MGLC (BU+PLX)	Scoc
0	-0.857013	0.405	0.657	0	MGLC (BU+PLX)	Pkm
0	-0.872175	0.592	0.798	0	MGLC (BU+PLX)	Gpx1
0	-0.87276	0.221	0.481	0	MGLC (BU+PLX)	Lsp1
0	-0.878226	0.052	0.217	0	MGLC (BU+PLX)	Plac8
0	-0.878552	0.481	0.663	0	MGLC (BU+PLX)	Sgk1
0	-0.882255	0.888	0.809	0	MGLC (BU+PLX)	Cd81
0	-0.886581	0.017	0.351	0	MGLC (BU+PLX)	Khdrbs3
0	-0.902209	0.274	0.545	0	MGLC (BU+PLX)	Prkca
0	-0.902549	0.497	0.628	0	MGLC (BU+PLX)	Ltc4s
0	-0.907718	0.112	0.455	0	MGLC (BU+PLX)	Lag3
0	-0.913656	0.469	0.67	0	MGLC (BU+PLX)	Lyst
0	-0.931855	0.193	0.437	0	MGLC (BU+PLX)	Ckap4
0	-0.943303	0.015	0.315	0	MGLC (BU+PLX)	Kcnma1
0	-0.944194	0.551	0.662	0	MGLC (BU+PLX)	Ckb
0	-0.945236	0.076	0.379	0	MGLC (BU+PLX)	A830008E24Rik
0	-0.959448	0.024	0.217	0	MGLC (BU+PLX)	Abca13
0	-0.965691	0.095	0.326	0	MGLC (BU+PLX)	Cnn2
0	-0.967306	0.226	0.426	0	MGLC (BU+PLX)	Hmgn2
0	-0.974783	0.611	0.719	0	MGLC (BU+PLX)	Sem1
0	-0.976458	0.481	0.718	0	MGLC (BU+PLX)	Taldo1
0	-0.978435	0.02	0.216	0	MGLC (BU+PLX)	Serpinb1a
0	-0.983722	0.031	0.227	0	MGLC (BU+PLX)	Fpr2
0	-0.991732	0.059	0.348	0	MGLC (BU+PLX)	Actn1
0	-0.994529	0.798	0.93	0	MGLC (BU+PLX)	Actg1
0	-1.01477	0.265	0.563	0	MGLC (BU+PLX)	Pbx1
0	-1.02639	0.413	0.754	0	MGLC (BU+PLX)	Gng10
0	-1.03087	0.155	0.364	0	MGLC (BU+PLX)	Flna
0	-1.03415	0.982	0.992	0	MGLC (BU+PLX)	Actb
0	-1.04106	0.678	0.877	0	MGLC (BU+PLX)	Gapdh
0	-1.05356	0.727	0.751	0	MGLC (BU+PLX)	Ctsl
0	-1.05782	0.296	0.612	0	MGLC (BU+PLX)	Bbs9
0	-1.06037	0.302	0.61	0	MGLC (BU+PLX)	Serpine2
0	-1.0666	0.389	0.61	0	MGLC (BU+PLX)	Tkt
0	-1.0671	0.432	0.682	0	MGLC (BU+PLX)	Dstn
0	-1.06819	0.024	0.384	0	MGLC (BU+PLX)	Nbea
0	-1.07651	0.654	0.804	0	MGLC (BU+PLX)	Myl6
0	-1.07667	0.322	0.514	0	MGLC (BU+PLX)	Tmsb10
0	-1.08139	0.051	0.274	0	MGLC (BU+PLX)	Mcemp1
0	-1.08678	0.506	0.836	0	MGLC (BU+PLX)	Ywhah
0	-1.09588	0.362	0.509	0	MGLC (BU+PLX)	Txn1
0	-1.11111	0.816	0.716	0	MGLC (BU+PLX)	Plxdc2
0	-1.11282	0.772	0.701	0	MGLC (BU+PLX)	Olfml3
0	-1.11962	0.785	0.918	0	MGLC (BU+PLX)	Pfn1
0	-1.12339	0.757	0.954	0	MGLC (BU+PLX)	Itgam
0	-1.14012	0.595	0.869	0	MGLC (BU+PLX)	Alox5ap
0	-1.1425	0.051	0.526	0	MGLC (BU+PLX)	Adgrg1
0	-1.14286	0.166	0.521	0	MGLC (BU+PLX)	Crybb1
0	-1.14705	0.086	0.293	0	MGLC (BU+PLX)	Anxa2
0	-1.15055	0.736	0.701	0	MGLC (BU+PLX)	Arhgap5
0	-1.1545	0.211	0.361	0	MGLC (BU+PLX)	Msrb1
0	-1.16084	0.72	0.688	0	MGLC (BU+PLX)	Tmem119
0	-1.16314	0.698	0.7	0	MGLC (BU+PLX)	Siglech
0	-1.17596	0.031	0.248	0	MGLC (BU+PLX)	Cd24a
0	-1.18623	0.973	0.879	0	MGLC (BU+PLX)	Hexb
0	-1.1875	0.048	0.258	0	MGLC (BU+PLX)	Slpi
0	-1.19044	0.133	0.527	0	MGLC (BU+PLX)	Slc24a3
0	-1.20286	0.475	0.688	0	MGLC (BU+PLX)	Golm1
0	-1.20593	0.039	0.512	0	MGLC (BU+PLX)	Fscn1
0	-1.21721	0.135	0.291	0	MGLC (BU+PLX)	Lgals3
0	-1.22529	0.172	0.392	0	MGLC (BU+PLX)	Gsr
0	-1.22865	0.355	0.624	0	MGLC (BU+PLX)	Rac2
0	-1.22905	0.847	0.709	0	MGLC (BU+PLX)	Gpr34
0	-1.23896	0.054	0.276	0	MGLC (BU+PLX)	Gda
0	-1.24051	0.492	0.689	0	MGLC (BU+PLX)	Fam102b
0	-1.24721	0.079	0.305	0	MGLC (BU+PLX)	Pygl
0	-1.25085	0.871	0.73	0	MGLC (BU+PLX)	P2ry12
0	-1.25554	0.135	0.318	0	MGLC (BU+PLX)	Adpgk
0	-1.26781	0.026	0.481	0	MGLC (BU+PLX)	Slc1a3
0	-1.28709	0.021	0.225	0	MGLC (BU+PLX)	Ly6g
0	-1.32062	0.072	0.482	0	MGLC (BU+PLX)	Pard3b
0	-1.33739	0.147	0.614	0	MGLC (BU+PLX)	Ldhb
0	-1.34916	0.724	0.933	0	MGLC (BU+PLX)	Numb
0	-1.35245	0.309	0.648	0	MGLC (BU+PLX)	Large1
0	-1.35459	0.591	0.887	0	MGLC (BU+PLX)	Coro1a
0	-1.39944	0.066	0.276	0	MGLC (BU+PLX)	Hp
0	-1.40436	0.043	0.545	0	MGLC (BU+PLX)	Ecscr
0	-1.44443	0.052	0.564	0	MGLC (BU+PLX)	Slc2a5
0	-1.44503	0.022	0.462	0	MGLC (BU+PLX)	Sall3
0	-1.47422	0.311	0.643	0	MGLC (BU+PLX)	Gm10790
0	-1.58508	0.998	0.985	0	MGLC (BU+PLX)	Cst3
0	-1.60469	0.668	0.828	0	MGLC (BU+PLX)	Arhgdib
0	-1.61394	0.703	0.94	0	MGLC (BU+PLX)	Cd9
0	-1.6391	0.036	0.597	0	MGLC (BU+PLX)	Sall1
0	-1.65348	0.024	0.254	0	MGLC (BU+PLX)	Cd177
0	-1.66736	0.301	0.651	0	MGLC (BU+PLX)	Plcl1
0	-1.69912	0.065	0.769	0	MGLC (BU+PLX)	St3gal5
0	-1.75125	0.133	0.623	0	MGLC (BU+PLX)	Atp8a2
0	-1.75645	0.047	0.554	0	MGLC (BU+PLX)	Klf12
0	-1.80574	0.04	0.559	0	MGLC (BU+PLX)	Ptprm
0	-1.81214	0.041	0.575	0	MGLC (BU+PLX)	Magi1
0	-1.81917	0.039	0.271	0	MGLC (BU+PLX)	Ly6c2
0	-2.04351	0.052	0.24	0	MGLC (BU+PLX)	Mmp9
0	-2.23014	0.627	0.922	0	MGLC (BU+PLX)	Selplg
0	-2.29963	0.043	0.228	0	MGLC (BU+PLX)	Mmp8
0	-2.35868	0.079	0.277	0	MGLC (BU+PLX)	Anxa1
0	-2.46508	0.069	0.278	0	MGLC (BU+PLX)	Pglyrp1
0	-2.60132	0.069	0.28	0	MGLC (BU+PLX)	Ifitm6
0	-2.82856	0.274	0.689	0	MGLC (BU+PLX)	Sparc
0	-2.89084	0.068	0.26	0	MGLC (BU+PLX)	Chil3
0	-2.96395	0.077	0.669	0	MGLC (BU+PLX)	Nav3
0	-3.12845	0.066	0.267	0	MGLC (BU+PLX)	Wfdc21
0	-3.47034	0.106	0.267	0	MGLC (BU+PLX)	Ltf
0	-3.55894	0.051	0.649	0	MGLC (BU+PLX)	Csmd3
0	-3.63918	0.873	0.312	0	MGLC (BU+PLX)	S100a9
0	-3.91268	0.821	0.307	0	MGLC (BU+PLX)	S100a8
8.111e-308	0.502121	0.291	0.146	1.86e-303	MGLC (BU+PLX)	Ccl2
1.101e-307	0.426136	0.721	0.558	2.526e-303	MGLC (BU+PLX)	Extl3
2.448e-307	0.413807	0.467	0.301	5.613e-303	MGLC (BU+PLX)	2510009E07Rik
3.605e-307	0.400835	0.455	0.302	8.269e-303	MGLC (BU+PLX)	Vps13a
5.548e-307	-0.446804	0.374	0.547	1.272e-302	MGLC (BU+PLX)	Chsy1
7.008e-307	0.348835	0.482	0.321	1.607e-302	MGLC (BU+PLX)	Scpep1
1.026e-306	0.38374	0.611	0.438	2.354e-302	MGLC (BU+PLX)	Disc1
1.113e-306	0.365601	0.761	0.599	2.552e-302	MGLC (BU+PLX)	Lrrk1
2.043e-306	-0.338104	0.394	0.573	4.686e-302	MGLC (BU+PLX)	Chmp2a
4.408e-306	-0.302898	0.256	0.445	1.011e-301	MGLC (BU+PLX)	Rassf5
5.133e-306	-0.268729	0.218	0.407	1.177e-301	MGLC (BU+PLX)	Mrpl20
1.101e-305	-0.358445	0.145	0.309	2.524e-301	MGLC (BU+PLX)	Scn1b
1.753e-305	0.331135	0.3	0.161	4.021e-301	MGLC (BU+PLX)	Fam234a
2.269e-305	-0.32522	0.356	0.539	5.203e-301	MGLC (BU+PLX)	Atp5md
2.806e-305	-0.320368	0.473	0.651	6.436e-301	MGLC (BU+PLX)	Mob1a
5.187e-305	-0.334305	0.408	0.585	1.19e-300	MGLC (BU+PLX)	Capns1
8.105e-305	0.367433	0.114	0.033	1.859e-300	MGLC (BU+PLX)	Mcc
8.952e-305	0.495947	0.358	0.211	2.053e-300	MGLC (BU+PLX)	Ell2
1.262e-304	-0.414028	0.751	0.828	2.895e-300	MGLC (BU+PLX)	Map4k4
5.082e-304	0.315604	0.435	0.276	1.166e-299	MGLC (BU+PLX)	H2-M3
7.173e-304	0.573829	0.812	0.791	1.645e-299	MGLC (BU+PLX)	Btg2
3.938e-303	-0.418452	0.199	0.364	9.031e-299	MGLC (BU+PLX)	G6pdx
2.363e-302	-1.08413	0.689	0.775	5.42e-298	MGLC (BU+PLX)	Cd52
3.606e-302	-0.293876	0.162	0.339	8.27e-298	MGLC (BU+PLX)	Slc25a37
4.861e-302	0.299318	0.173	0.069	1.115e-297	MGLC (BU+PLX)	Arhgap10
1.12e-301	0.505838	0.695	0.597	2.568e-297	MGLC (BU+PLX)	Sik3
1.461e-301	0.61426	0.45	0.285	3.35e-297	MGLC (BU+PLX)	Klf4
1.633e-301	-0.699491	0.124	0.273	3.745e-297	MGLC (BU+PLX)	Atp8b4
4.993e-301	-0.363528	0.008	0.121	1.145e-296	MGLC (BU+PLX)	Ncam1
1.859e-300	0.377907	0.379	0.224	4.263e-296	MGLC (BU+PLX)	Crim1
8.978e-300	-0.25183	0.091	0.248	2.059e-295	MGLC (BU+PLX)	Abca7
9.205e-300	-0.269787	0.222	0.414	2.111e-295	MGLC (BU+PLX)	Tle3
3.807e-299	0.374149	0.435	0.28	8.73e-295	MGLC (BU+PLX)	Rufy3
4.663e-299	0.37449	0.528	0.382	1.069e-294	MGLC (BU+PLX)	Paxbp1
7.43e-299	-0.551578	0.863	0.756	1.704e-294	MGLC (BU+PLX)	Basp1
2.899e-298	-0.273512	0.217	0.408	6.648e-294	MGLC (BU+PLX)	Cds2
3.102e-298	-0.31879	0.521	0.688	7.114e-294	MGLC (BU+PLX)	Rbx1
4.556e-298	-0.382164	0.484	0.633	1.045e-293	MGLC (BU+PLX)	Rab5if
1.104e-297	-0.330823	0.186	0.358	2.532e-293	MGLC (BU+PLX)	Arhgap9
8.019e-297	0.409946	0.688	0.576	1.839e-292	MGLC (BU+PLX)	Kdm6a
4.243e-296	0.325902	0.977	0.914	9.731e-292	MGLC (BU+PLX)	Mef2a
8.17e-296	-0.313079	0.178	0.349	1.874e-291	MGLC (BU+PLX)	Kmt5a
2.705e-295	0.368476	0.761	0.589	6.205e-291	MGLC (BU+PLX)	P2ry6
2.962e-294	-0.340284	0.008	0.119	6.793e-290	MGLC (BU+PLX)	Cpa6
3.755e-294	-0.38756	0.862	0.907	8.613e-290	MGLC (BU+PLX)	Clta
8.662e-294	0.422916	0.67	0.546	1.986e-289	MGLC (BU+PLX)	Sgpl1
8.83e-294	-0.50495	0.405	0.549	2.025e-289	MGLC (BU+PLX)	Ncf4
1.13e-293	-0.355204	0.158	0.326	2.593e-289	MGLC (BU+PLX)	Abtb1
1.643e-293	-0.300283	0.312	0.494	3.768e-289	MGLC (BU+PLX)	Ap2s1
1.715e-293	-0.528403	0.697	0.702	3.934e-289	MGLC (BU+PLX)	Cfh
1.435e-292	-0.337449	0.493	0.66	3.291e-288	MGLC (BU+PLX)	Atp5j2
7.829e-292	0.399471	0.926	0.893	1.795e-287	MGLC (BU+PLX)	Runx1
2.079e-291	0.361409	0.391	0.242	4.768e-287	MGLC (BU+PLX)	Prkag2
2.521e-291	-0.340048	0.42	0.592	5.783e-287	MGLC (BU+PLX)	Tma7
9.38e-291	0.404456	0.545	0.408	2.151e-286	MGLC (BU+PLX)	Prkacb
9.403e-291	-0.255435	0.035	0.162	2.156e-286	MGLC (BU+PLX)	Lrrc39
1.614e-290	0.390906	0.708	0.598	3.701e-286	MGLC (BU+PLX)	Psme4
1.63e-290	-0.293455	0.752	0.869	3.738e-286	MGLC (BU+PLX)	Msn
2.077e-290	0.339646	0.523	0.376	4.762e-286	MGLC (BU+PLX)	Trak1
2.982e-290	-0.498652	0.48	0.623	6.838e-286	MGLC (BU+PLX)	Lrba
3.928e-290	-0.311493	0.346	0.534	9.009e-286	MGLC (BU+PLX)	I830077J02Rik
5.927e-290	0.322037	0.406	0.258	1.359e-285	MGLC (BU+PLX)	Ndst1
1.155e-289	-0.275426	0.026	0.147	2.649e-285	MGLC (BU+PLX)	Gm5420
1.312e-289	-0.311677	0.41	0.587	3.01e-285	MGLC (BU+PLX)	Cox6a1
1.397e-289	0.252689	0.214	0.099	3.204e-285	MGLC (BU+PLX)	Dnase1l1
2.245e-289	0.319684	0.368	0.218	5.149e-285	MGLC (BU+PLX)	Tgif1
1.089e-288	0.420595	0.868	0.699	2.497e-284	MGLC (BU+PLX)	Mir99ahg
1.878e-288	0.352755	0.508	0.346	4.308e-284	MGLC (BU+PLX)	Pea15a
3.7e-288	-0.463993	0.345	0.499	8.487e-284	MGLC (BU+PLX)	Sri
1.473e-287	0.365221	0.454	0.306	3.377e-283	MGLC (BU+PLX)	Kif16b
1.833e-287	-0.362377	0.118	0.273	4.203e-283	MGLC (BU+PLX)	Gm6277
1.888e-287	-0.306963	0.345	0.53	4.33e-283	MGLC (BU+PLX)	Sqor
2.883e-287	-0.317464	0.432	0.611	6.612e-283	MGLC (BU+PLX)	Ndufa2
4.318e-287	0.377798	0.208	0.093	9.904e-283	MGLC (BU+PLX)	Clybl
1.405e-286	-0.268051	0.195	0.369	3.223e-282	MGLC (BU+PLX)	Ndufs6
2.547e-286	-0.312208	0.323	0.504	5.841e-282	MGLC (BU+PLX)	Tmem258
8.857e-286	0.257376	0.17	0.068	2.031e-281	MGLC (BU+PLX)	Gm12216
1.056e-285	-0.414707	0.539	0.686	2.422e-281	MGLC (BU+PLX)	Evi2a
1.098e-285	0.504659	0.458	0.31	2.517e-281	MGLC (BU+PLX)	Gmds
1.268e-285	-0.293271	0.076	0.221	2.908e-281	MGLC (BU+PLX)	Ccdc125
1.731e-285	-0.534002	0.007	0.114	3.97e-281	MGLC (BU+PLX)	Aff2
2.012e-285	0.272284	0.961	0.934	4.614e-281	MGLC (BU+PLX)	Ptprc
4.303e-284	0.444699	0.393	0.251	9.869e-280	MGLC (BU+PLX)	Arrdc3
1.108e-283	-0.28114	0.261	0.446	2.541e-279	MGLC (BU+PLX)	Ap2m1
2.713e-283	0.393268	0.758	0.682	6.222e-279	MGLC (BU+PLX)	Tnrc18
6.006e-283	0.38415	0.51	0.366	1.377e-278	MGLC (BU+PLX)	Rab40c
2.127e-282	0.280127	0.3	0.165	4.879e-278	MGLC (BU+PLX)	Ivd
2.421e-282	0.378533	0.564	0.422	5.552e-278	MGLC (BU+PLX)	Ppard
3.276e-282	-2.63324	0.159	0.29	7.513e-278	MGLC (BU+PLX)	S100a6
3.726e-282	0.413936	0.226	0.107	8.544e-278	MGLC (BU+PLX)	Gm4951
1.263e-281	-0.482685	0.391	0.543	2.897e-277	MGLC (BU+PLX)	Capn3
1.378e-281	-0.264324	0.403	0.604	3.16e-277	MGLC (BU+PLX)	Ppp1r2
1.776e-281	0.386575	0.707	0.605	4.074e-277	MGLC (BU+PLX)	Usp9x
3.47e-281	0.386274	0.76	0.69	7.957e-277	MGLC (BU+PLX)	Slc6a6
6.153e-281	0.40952	0.623	0.479	1.411e-276	MGLC (BU+PLX)	AW554918
7.209e-281	0.321188	0.422	0.274	1.653e-276	MGLC (BU+PLX)	Icosl
8.118e-281	-0.304786	0.139	0.297	1.862e-276	MGLC (BU+PLX)	Gyg
1.914e-280	0.276617	0.188	0.081	4.39e-276	MGLC (BU+PLX)	Lrrc8c
2.962e-280	-0.251219	0.062	0.201	6.794e-276	MGLC (BU+PLX)	Treml2
4.764e-280	-0.327513	0.437	0.609	1.093e-275	MGLC (BU+PLX)	Uqcrq
4.836e-280	0.425706	0.677	0.559	1.109e-275	MGLC (BU+PLX)	Lcorl
5.035e-280	-0.35762	0.432	0.592	1.155e-275	MGLC (BU+PLX)	Scand1
7.256e-280	-0.330242	0.582	0.731	1.664e-275	MGLC (BU+PLX)	Gpx4
9.967e-280	-0.310893	0.129	0.284	2.286e-275	MGLC (BU+PLX)	Tlr3
2.695e-279	-0.30761	0.284	0.466	6.18e-275	MGLC (BU+PLX)	Psmc3
2.762e-278	0.327129	0.333	0.193	6.334e-274	MGLC (BU+PLX)	Ftx
1.787e-277	0.483133	0.709	0.627	4.099e-273	MGLC (BU+PLX)	Uba52
9.253e-277	0.458986	0.634	0.525	2.122e-272	MGLC (BU+PLX)	Epb41
1.168e-276	-0.269885	0.167	0.337	2.68e-272	MGLC (BU+PLX)	Abhd17c
1.602e-276	0.329849	0.624	0.454	3.674e-272	MGLC (BU+PLX)	Ang
2.348e-276	-0.292682	0.361	0.549	5.384e-272	MGLC (BU+PLX)	Hsbp1
2.878e-276	-0.347502	0.543	0.7	6.601e-272	MGLC (BU+PLX)	Pomp
4.235e-276	0.33904	0.838	0.768	9.712e-272	MGLC (BU+PLX)	Wdfy3
5.879e-276	0.388407	0.695	0.598	1.348e-271	MGLC (BU+PLX)	Sec14l1
1.325e-275	-0.285413	0.11	0.261	3.038e-271	MGLC (BU+PLX)	Triobp
9.137e-275	-0.31386	0.253	0.421	2.096e-270	MGLC (BU+PLX)	Rnaseh2c
1.769e-274	0.370044	0.413	0.275	4.058e-270	MGLC (BU+PLX)	Wdr41
3.408e-274	-0.446604	0.039	0.163	7.815e-270	MGLC (BU+PLX)	Stmn1
8.475e-274	-0.283081	0.301	0.482	1.944e-269	MGLC (BU+PLX)	Mrps21
2.473e-273	-0.404828	0.48	0.644	5.672e-269	MGLC (BU+PLX)	Psma7
1.335e-272	-0.391239	0.261	0.42	3.062e-268	MGLC (BU+PLX)	Cds1
5.256e-272	0.413057	0.783	0.713	1.205e-267	MGLC (BU+PLX)	Susd6
2.077e-271	-0.259208	0.11	0.261	4.764e-267	MGLC (BU+PLX)	Rrp1b
4.049e-271	-0.294008	0.492	0.668	9.285e-267	MGLC (BU+PLX)	Atp6v1f
5.44e-271	-0.287413	0.206	0.375	1.248e-266	MGLC (BU+PLX)	Rbfa
5.872e-271	0.362757	0.679	0.532	1.347e-266	MGLC (BU+PLX)	Cdkal1
2.921e-270	-0.267003	0.123	0.278	6.7e-266	MGLC (BU+PLX)	Apobr
4.541e-270	0.501963	0.729	0.577	1.041e-265	MGLC (BU+PLX)	Cd14
8.587e-270	0.340251	0.842	0.799	1.969e-265	MGLC (BU+PLX)	Gnb1
4.388e-269	-0.354774	0.046	0.174	1.006e-264	MGLC (BU+PLX)	Napsa
6.723e-269	-0.316669	0.538	0.701	1.542e-264	MGLC (BU+PLX)	Sipa1
7.473e-269	-0.299164	0.143	0.302	1.714e-264	MGLC (BU+PLX)	Tal1
8.711e-269	0.33146	0.531	0.387	1.998e-264	MGLC (BU+PLX)	Hsd17b12
2.499e-268	-0.30626	0.288	0.466	5.731e-264	MGLC (BU+PLX)	Lpcat1
2.934e-268	-0.461924	0.958	0.744	6.728e-264	MGLC (BU+PLX)	Lgmn
1.177e-267	0.342842	0.486	0.34	2.698e-263	MGLC (BU+PLX)	Tmem87b
3.304e-267	0.309491	0.831	0.759	7.577e-263	MGLC (BU+PLX)	Srsf11
4.124e-266	0.29915	0.928	0.904	9.458e-262	MGLC (BU+PLX)	Skap2
6.092e-266	-0.438768	0.461	0.577	1.397e-261	MGLC (BU+PLX)	Tmem173
9.007e-266	0.444047	0.512	0.379	2.066e-261	MGLC (BU+PLX)	Hspd1
1.537e-265	0.411031	0.262	0.139	3.525e-261	MGLC (BU+PLX)	Homer1
2.317e-265	0.311013	0.337	0.201	5.315e-261	MGLC (BU+PLX)	Rubcn
1.507e-264	0.423156	0.719	0.606	3.456e-260	MGLC (BU+PLX)	Bmpr2
2.392e-264	-0.258352	0.073	0.21	5.486e-260	MGLC (BU+PLX)	Mical3
2.516e-264	-0.298286	0.433	0.608	5.771e-260	MGLC (BU+PLX)	Nedd8
6.104e-264	-0.349368	0.285	0.45	1.4e-259	MGLC (BU+PLX)	Ctc1
1.091e-263	0.527611	0.288	0.16	2.503e-259	MGLC (BU+PLX)	Nr4a1
6.486e-263	-0.299658	0.407	0.583	1.487e-258	MGLC (BU+PLX)	Mapre1
7.977e-263	0.256364	0.246	0.123	1.829e-258	MGLC (BU+PLX)	Prr5l
5.783e-262	0.499553	0.118	0.038	1.326e-257	MGLC (BU+PLX)	Hspb1
8.168e-262	-0.258499	0.038	0.159	1.873e-257	MGLC (BU+PLX)	Cd101
1.674e-261	-0.30627	0.709	0.821	3.839e-257	MGLC (BU+PLX)	Cox8a
2.151e-261	-0.364024	0.347	0.517	4.932e-257	MGLC (BU+PLX)	Cops4
3.18e-261	-0.283181	0.33	0.505	7.294e-257	MGLC (BU+PLX)	Psmb5
3.691e-261	-0.486654	0.325	0.465	8.466e-257	MGLC (BU+PLX)	Degs1
5.668e-261	-0.275909	0.345	0.532	1.3e-256	MGLC (BU+PLX)	Akirin1
9.638e-261	0.350422	0.719	0.536	2.21e-256	MGLC (BU+PLX)	Itga9
1.143e-260	-0.387587	0.16	0.319	2.62e-256	MGLC (BU+PLX)	Dgkh
1.231e-260	0.387469	0.642	0.536	2.824e-256	MGLC (BU+PLX)	Cdc42se2
1.232e-260	-0.269278	0.316	0.493	2.825e-256	MGLC (BU+PLX)	Ndufs5
1.364e-260	0.30236	0.948	0.905	3.127e-256	MGLC (BU+PLX)	Pip4k2a
1.48e-260	-0.31333	0.24	0.41	3.395e-256	MGLC (BU+PLX)	Lactb
2.287e-259	0.271404	0.266	0.136	5.245e-255	MGLC (BU+PLX)	Adam19
5.867e-259	0.46465	0.399	0.256	1.346e-254	MGLC (BU+PLX)	Upp2
7.496e-259	0.373633	0.582	0.434	1.719e-254	MGLC (BU+PLX)	Dis3l2
1.098e-258	0.353957	0.679	0.553	2.517e-254	MGLC (BU+PLX)	Fbxw4
1.814e-258	0.374227	0.731	0.648	4.161e-254	MGLC (BU+PLX)	Ythdc1
2.966e-258	-0.308739	0.028	0.141	6.802e-254	MGLC (BU+PLX)	Fpr1
1.161e-257	-0.596913	0.579	0.641	2.663e-253	MGLC (BU+PLX)	Chn2
1.618e-257	0.493939	0.625	0.534	3.71e-253	MGLC (BU+PLX)	Rab43
6.038e-257	-0.806089	0.763	0.714	1.385e-252	MGLC (BU+PLX)	Nav2
8.121e-257	-0.422093	0.624	0.723	1.862e-252	MGLC (BU+PLX)	Ssr4
1.014e-256	-0.352233	0.203	0.357	2.325e-252	MGLC (BU+PLX)	Arhgef40
1.474e-256	-0.293702	0.046	0.169	3.381e-252	MGLC (BU+PLX)	Plekhg1
2.456e-256	-0.295044	0.308	0.477	5.633e-252	MGLC (BU+PLX)	Pgls
4.756e-256	-3.57705	0.161	0.276	1.091e-251	MGLC (BU+PLX)	Lcn2
1.688e-255	-0.265	0.298	0.477	3.871e-251	MGLC (BU+PLX)	Cklf
1.903e-255	-0.277959	0.507	0.671	4.364e-251	MGLC (BU+PLX)	Anp32a
2.05e-255	0.253618	0.24	0.12	4.701e-251	MGLC (BU+PLX)	Tnfsf8
1.759e-254	-0.260566	0.017	0.122	4.033e-250	MGLC (BU+PLX)	Gm42601
1.831e-254	-0.289564	0.655	0.794	4.198e-250	MGLC (BU+PLX)	Rnasek
3.288e-254	-0.277981	0.439	0.614	7.54e-250	MGLC (BU+PLX)	Prkar1a
3.999e-254	-0.30133	0.368	0.538	9.172e-250	MGLC (BU+PLX)	Cox7b
4.586e-254	0.279328	0.319	0.187	1.052e-249	MGLC (BU+PLX)	Per1
5.284e-254	-0.255577	0.18	0.342	1.212e-249	MGLC (BU+PLX)	Znhit1
8.244e-254	-0.292818	0.376	0.548	1.891e-249	MGLC (BU+PLX)	Uqcr11
2.759e-253	-0.253226	0.246	0.422	6.327e-249	MGLC (BU+PLX)	Adprh
4.387e-253	-0.333638	0.094	0.231	1.006e-248	MGLC (BU+PLX)	Capn1
7.755e-253	0.339288	0.637	0.504	1.778e-248	MGLC (BU+PLX)	Chd6
8.18e-253	-0.346746	0.316	0.478	1.876e-248	MGLC (BU+PLX)	Mfsd14b
7.684e-252	0.371159	0.725	0.568	1.762e-247	MGLC (BU+PLX)	Ptpro
1.16e-251	-0.268012	0.107	0.25	2.661e-247	MGLC (BU+PLX)	Abhd5
1.208e-251	-0.328557	0.023	0.133	2.771e-247	MGLC (BU+PLX)	Dhrs9
1.494e-251	0.256911	0.154	0.062	3.427e-247	MGLC (BU+PLX)	Alms1
2.235e-251	-0.265842	0.138	0.292	5.126e-247	MGLC (BU+PLX)	Hnmt
3.553e-251	0.505515	0.645	0.542	8.149e-247	MGLC (BU+PLX)	Mapre2
3.747e-251	-0.346148	0.613	0.753	8.593e-247	MGLC (BU+PLX)	Tspan14
2.265e-250	0.339712	0.681	0.553	5.194e-246	MGLC (BU+PLX)	Slc11a1
3.187e-250	-0.250508	0.31	0.492	7.309e-246	MGLC (BU+PLX)	Pxk
1.329e-249	-0.341327	0.209	0.363	3.047e-245	MGLC (BU+PLX)	Pdk1
2.254e-249	-0.315754	0.645	0.77	5.17e-245	MGLC (BU+PLX)	Reep5
4.803e-249	0.61779	0.317	0.187	1.101e-244	MGLC (BU+PLX)	Fhad1
5.81e-249	-0.361017	0.719	0.812	1.332e-244	MGLC (BU+PLX)	Ppib
8.114e-249	-0.283029	0.345	0.528	1.861e-244	MGLC (BU+PLX)	Pik3r5
9.102e-249	-0.404678	0.246	0.404	2.087e-244	MGLC (BU+PLX)	Alox5
1.847e-248	-0.307575	0.639	0.777	4.236e-244	MGLC (BU+PLX)	Btf3
2.625e-248	0.35326	0.596	0.472	6.019e-244	MGLC (BU+PLX)	Trafd1
3.474e-248	-0.297632	0.494	0.651	7.967e-244	MGLC (BU+PLX)	Pcbp1
3.897e-248	-0.394571	0.567	0.713	8.938e-244	MGLC (BU+PLX)	Ints6l
5.189e-248	-0.301984	0.729	0.839	1.19e-243	MGLC (BU+PLX)	Hnrnpk
1.563e-247	0.340692	0.449	0.315	3.584e-243	MGLC (BU+PLX)	Nampt
2.72e-247	-0.566076	0.624	0.714	6.238e-243	MGLC (BU+PLX)	Arpc5
2.73e-247	-0.28184	0.116	0.26	6.262e-243	MGLC (BU+PLX)	Tmem144
7.159e-247	0.330577	0.933	0.783	1.642e-242	MGLC (BU+PLX)	Selenop
1.053e-246	0.342373	0.398	0.257	2.415e-242	MGLC (BU+PLX)	Phtf2
1.246e-246	-0.314864	0.179	0.327	2.859e-242	MGLC (BU+PLX)	Grap
1.425e-246	0.327036	0.936	0.812	3.269e-242	MGLC (BU+PLX)	Dock10
1.561e-246	0.356853	0.825	0.79	3.581e-242	MGLC (BU+PLX)	Clk1
6.643e-246	0.390009	0.489	0.361	1.523e-241	MGLC (BU+PLX)	R3hcc1l
8.485e-246	-0.281823	0.379	0.559	1.946e-241	MGLC (BU+PLX)	Clec5a
1.855e-245	-0.295375	0.189	0.349	4.255e-241	MGLC (BU+PLX)	Creb3l2
5.828e-245	0.395937	0.369	0.239	1.336e-240	MGLC (BU+PLX)	Fcrl1
6.91e-245	-0.294772	0.092	0.227	1.585e-240	MGLC (BU+PLX)	Zfp69
1.493e-244	-0.400789	0.804	0.857	3.425e-240	MGLC (BU+PLX)	Scamp2
2.186e-244	0.27908	0.209	0.101	5.013e-240	MGLC (BU+PLX)	Tsc22d1
1.677e-243	-0.301711	0.244	0.401	3.846e-239	MGLC (BU+PLX)	1810058I24Rik
2.654e-243	-0.256383	0.188	0.349	6.087e-239	MGLC (BU+PLX)	Chp1
2.839e-243	-0.344853	0.225	0.379	6.511e-239	MGLC (BU+PLX)	Abhd6
6.083e-243	-0.332659	0.062	0.186	1.395e-238	MGLC (BU+PLX)	Pam
8.733e-243	0.355106	0.711	0.63	2.003e-238	MGLC (BU+PLX)	Synj1
3.605e-242	-0.267583	0.238	0.403	8.268e-238	MGLC (BU+PLX)	Ndufa11
5.083e-242	-0.254294	0.155	0.306	1.166e-237	MGLC (BU+PLX)	Stxbp2
9.938e-242	-0.432754	0.23	0.393	2.279e-237	MGLC (BU+PLX)	Akt3
1.745e-241	0.367321	0.459	0.325	4.002e-237	MGLC (BU+PLX)	Parp14
8.511e-241	-0.496274	0.029	0.137	1.952e-236	MGLC (BU+PLX)	Gem
2.631e-240	0.50149	0.765	0.71	6.033e-236	MGLC (BU+PLX)	Spag9
3.296e-240	0.296354	0.344	0.211	7.559e-236	MGLC (BU+PLX)	Pkd2
5.375e-240	-0.474764	0.189	0.331	1.233e-235	MGLC (BU+PLX)	Anxa11
1.216e-239	0.332018	0.515	0.382	2.788e-235	MGLC (BU+PLX)	Slc25a36
4.088e-239	0.390424	0.444	0.305	9.375e-235	MGLC (BU+PLX)	Sil1
4.4e-239	0.350101	0.644	0.521	1.009e-234	MGLC (BU+PLX)	Tasor
6e-239	0.346647	0.744	0.65	1.376e-234	MGLC (BU+PLX)	Herc4
1.304e-238	-0.496853	0.226	0.375	2.992e-234	MGLC (BU+PLX)	Plaur
1.447e-238	0.274697	0.228	0.117	3.318e-234	MGLC (BU+PLX)	Deptor
9.908e-238	0.344896	0.844	0.75	2.272e-233	MGLC (BU+PLX)	Fbxl17
1.196e-237	0.373198	0.6	0.48	2.743e-233	MGLC (BU+PLX)	Usp12
1.423e-237	0.344449	0.329	0.202	3.264e-233	MGLC (BU+PLX)	Jmy
1.712e-237	-0.284655	0.335	0.498	3.926e-233	MGLC (BU+PLX)	Ndufb3
1.754e-237	-0.421328	0.968	0.768	4.023e-233	MGLC (BU+PLX)	Cx3cr1
2.382e-237	0.600054	0.65	0.532	5.462e-233	MGLC (BU+PLX)	Wwox
3.387e-237	-0.313557	0.657	0.773	7.768e-233	MGLC (BU+PLX)	Capza1
3.485e-237	-0.270852	0.421	0.583	7.992e-233	MGLC (BU+PLX)	Psma2
4.63e-237	0.367371	0.445	0.321	1.062e-232	MGLC (BU+PLX)	Coro1c
1.553e-236	-0.277887	0.181	0.331	3.561e-232	MGLC (BU+PLX)	Acads
[truncated: 8,809 more rows]
[truncated: 3 more columns]

## Sheet: Fig. 7
		Mean Expression in group	Fraction of cells in group
Fig. 7a	Sample	Grn	Grn	Sex
	MGLC (BU+PLX) n1	1.52549	0.901414	F
	MGLC (BU+PLX) n2	1.506	0.903538	F
	MGLC (BU+PLX) n3	1.44392	0.868891	F
	Host MG (BU+PLX) n1	1.81655	0.964226	F
	Host MG (BU+PLX) n2	1.77669	0.956058	F
	Host MG (BU+PLX) n3	1.76035	0.950874	F
	Naïve MG n1	1.92097	0.954755	F
	Naïve MG n2	1.86486	0.944656	F
	Naïve MG n3	1.84275	0.938332	F
	BM-CD11b+ (BU+PLX) n1	0.70222	0.730286	F
	BM-CD11b+ (BU+PLX) n2	0.729149	0.712249	F
	BM-CD11b+ (BU+PLX) n3	0.7068	0.711872	F
									Fig. 7b	Unpaired t test
Fig. 7b	Sample	Secreted GRN Relative to BM-CD11b+	Sex							P value	<0.0001
	MGLC (BU+PLX) n1	11.8184	F							P value summary	****
	MGLC (BU+PLX) n2	12.7156	F							Significantly different (P < 0.05)?	Yes
	MGLC (BU+PLX) n3	11.9905	F							One- or two-tailed P value?	Two-tailed
	BM-CD11b+ (BU+PLX) n1	0.765223	F							t, df	t=33.81, df=4
	BM-CD11b+ (BU+PLX) n2	0.873015	F
	BM-CD11b+ (BU+PLX) n3	1.36176	F
Fig. 7d	Sample	Legend	BM % GFP+ cells/CD45+	PB % GFP+ cells/CD45+	SP % GFP+ cells/CD45+	Sex			Fig. 7d	Šídák's multiple comparisons test	Summary	Adjusted P Value
	Hematopoietic	BU	83.1	86.5	N/A	M
	Hematopoietic	BU	89.5	89.8	65.6	M				BU - BU+PLX
	Hematopoietic	BU	85.3	72.3	73.7	M				BM	ns	0.6056
	Hematopoietic	BU	76.4	82.6	40.7	F				PB	ns	0.8417
	Hematopoietic	BU	92.8	92.9	82.9	F				SP	**	0.0099
	Hematopoietic	BU	91.9	89.9	83.6	F
	Hematopoietic	BU+PLX	91.3	86.8	86	F
	Hematopoietic	BU+PLX	89	79.2	87	F
	Hematopoietic	BU+PLX	91.9	79.1	82.4	M
	Hematopoietic	BU+PLX	92.2	75.8	83.2	M
	Hematopoietic	BU+PLX	92.9	81.3	86	M
	Hematopoietic	BU+PLX	93.4	90.8	85.1	M
Fig. 7e	Sample	Legend	%GFP/CD11b+	%GFP/Ly6C+	%GFP/ CD3+	%GFP/ CD19+	Sex		Fig. 7e	Šídák's multiple comparisons test	Summary	Adjusted P Value
	BM	BU	86.5	76	38.7	79.4	M
	BM	BU	95.3	90	41.4	80.8	M			BU - BU+PLX
	BM	BU	90.8	83.5	53.3	81.6	M			CD11b+	ns	0.9359
	BM	BU	80	66.4	30.6	76.7	F			Ly6C+	ns	0.4661
	BM	BU	96	88.4	53	95.6	F			CD3+	***	0.0006
	BM	BU	94.3	88.9	63.9	94.3	F			CD19+	ns	0.1863
	BM	BU+PLX	93.3	88.6	65.6	92.6	F
	BM	BU+PLX	90.3	80.8	63.3	92.3	F
	BM	BU+PLX	93.9	89.3	60.7	91.7	M
	BM	BU+PLX	93.1	88.7	56.3	92.7	M
	BM	BU+PLX	93.9	89.8	68.4	93.8	M
	BM	BU+PLX	94.6	91.1	65.8	93	M
Fig. 7f	Sample	Legend	%GFP/CD11b+	%GFP/Ly6C+	%GFP/ CD3+	%GFP/ CD19+	Sex		Fig. 7f	Šídák's multiple comparisons test	Summary	Adjusted P Value
	SP	BU	N/A	N/A	N/A	N/A	M
	SP	BU	60.7	59.9	31.2	81.2	M			BU - BU+PLX
	SP	BU	90.6	67.8	60.8	80.4	M			CD11b+	ns	0.1451
	SP	BU	63.2	38.2	35.9	71.7	F			Ly6C+	ns	0.3385
	SP	BU	92.3	52.6	67.7	87	F			CD3+	*	0.0196
	SP	BU	91	62.5	71.9	88.2	F			CD19+	ns	0.3273
	SP	BU+PLX	90.8	65.6	69.4	92.7	F
	SP	BU+PLX	91	62.8	72.8	93.3	F
	SP	BU+PLX	91	62.1	68.4	90	M
	SP	BU+PLX	91.2	68	67.2	90.4	M
	SP	BU+PLX	93.4	70	73.1	91.9	M
	SP	BU+PLX	94	67.2	73.3	91.1	M
Fig. 7g	Sample	Legend	%GFP/CD11b+	%GFP/Ly6C+	%GFP/ CD3+	%GFP/ CD19+	Sex		Fig. 7g	Šídák's multiple comparisons test	Summary	Adjusted P Value
	PB	BU	95.3	92.2	62.2	89.1	M
	PB	BU	97.7	90.3	72.3	91.9	M			BU - BU+PLX
	PB	BU	68.2	82	71.2	69.1	M			CD11b+	ns	0.9993
	PB	BU	84.1	89.1	72.7	81.1	F			Ly6C+	***	0.0003
	PB	BU	98.6	84.6	79.3	92.4	F			CD3+	ns	0.3389
	PB	BU	97	100	74.7	92.2	F			CD19+	ns	0.7708
	PB	BU+PLX	94.5	76.9	63	95	F
	PB	BU+PLX	85.8	65.3	63.6	88.2	F
	PB	BU+PLX	86.2	65.5	66.9	86.8	M
	PB	BU+PLX	86.9	64.6	59.7	87.8	M
	PB	BU+PLX	85.7	73.6	63	88.8	M
	PB	BU+PLX	96.7	81.7	73.9	95	M
Fig. 7h	Sample	Legend	GRN protein relative to WT	Sex					Fig. 7h	Tukey's multiple comparisons test	Summary	Adjusted P Value
	Serum	WT	0.8	F						WT vs. KO	****	<0.0001
	Serum	WT	1.08	F						WT vs. BU	****	<0.0001
	Serum	WT	0.86	F						WT vs. BU+PLX	****	<0.0001
	Serum	WT	0.88	F						KO vs. BU	ns	0.2386
	Serum	WT	1.24	M						KO vs. BU+PLX	ns	0.0568
	Serum	WT	0.97	M						BU vs. BU+PLX	ns	0.8474
	Serum	WT	0.8	M
	Serum	WT	1.38	M
	Serum	KO	0	F
	Serum	KO	0	F
	Serum	KO	0	M
	Serum	KO	0	M
	Serum	KO	0	M
	Serum	BU	0.05	M
	Serum	BU	0.24	M
	Serum	BU	0.09	M
	Serum	BU	0.13	F
	Serum	BU	0.25	F
	Serum	BU	0.22	F
	Serum	BU+PLX	0.15	F
	Serum	BU+PLX	0.37	F
	Serum	BU+PLX	0.27	M
	Serum	BU+PLX	0.12	M
	Serum	BU+PLX	0.27	M
	Serum	BU+PLX	0.19	M
Fig. 7i	Sample	Legend	GRN/Total protein stain relative to WT	Sex					Fig. 7i	Tukey's multiple comparisons test	Summary	Adjusted P Value
	Serum	WT	N/A	F						WT vs. KO	****	<0.0001
	Serum	WT	0.93	F						WT vs. BU+PLX	***	0.0001
	Serum	WT	0.96	F						WT vs. BU	***	0.0002
	Serum	WT	0.96	F						KO vs. BU+PLX	***	0.0005
	Serum	WT	N/A	M						KO vs. BU	***	0.0003
	Serum	WT	1.02	M						BU+PLX vs. BU	ns	0.9943
	Serum	WT	1.03	M
	Serum	WT	1.1	M
	Serum	KO	0	F
	Serum	KO	0	F
	Serum	KO	0	M
	Serum	KO	0	M
	Serum	KO	0	M
	Serum	BU	0.656336	M
	Serum	BU	0.822864	M
	Serum	BU	0.636874	M
	Serum	BU	0.112645	F
	Serum	BU	0.253341	F
	Serum	BU	0.572059	F
	Serum	BU+PLX	0.5014	F
	Serum	BU+PLX	0.523103	F
	Serum	BU+PLX	0.706757	M
	Serum	BU+PLX	0.249361	M
	Serum	BU+PLX	0.502417	M
	Serum	BU+PLX	0.427176	M
Fig. 7j Uncropped Western blot
#VALUE!
Fig. 7k	Sample	Legend	% GFP+cells/CD45+CD11b+	Sex					Fig. 7k	Unpaired t test
	Brain	BU	4.56	M						P value	<0.0001
	Brain	BU	5.8	M						P value summary	****
	Brain	BU	3.89	M						Significantly different (P < 0.05)?	Yes
	Brain	BU	3.63	F						One- or two-tailed P value?	Two-tailed
	Brain	BU	9.86	F						t, df	t=10.55, df=7
	Brain	BU	12.6	F
	Brain	BU+PLX	71	M
	Brain	BU+PLX	72	M
	Brain	BU+PLX	48.8	F
Fig. 7l	Sample	Legend	GRN protein relative to WT	Sex					Fig. 7l	Tukey's multiple comparisons test	Summary	Adjusted P Value
	Brain	WT	0.8	F						WT vs. KO	****	<0.0001
	Brain	WT	1.08	F						WT vs. BU	****	<0.0001
	Brain	WT	0.86	F						WT vs. BU+PLX	****	<0.0001
	Brain	WT	0.88	F						KO vs. BU	ns	>0.9999
	Brain	WT	1.24	M						KO vs. BU+PLX	*	0.0434
	Brain	WT	0.97	M						BU vs. BU+PLX	*	0.0323
	Brain	WT	0.8	M
	Brain	WT	1.38	M
	Brain	KO	0	F
	Brain	KO	0	F
	Brain	KO	0	M
	Brain	KO	0	M
	Brain	KO	0	M
	Brain	BU	0	M
	Brain	BU	0	M
	Brain	BU	0	M
	Brain	BU	0	F
	Brain	BU	0	F
	Brain	BU	0	F
	Brain	BU+PLX	0.15	F
	Brain	BU+PLX	0.37	F
	Brain	BU+PLX	0.27	M
	Brain	BU+PLX	0.12	M
	Brain	BU+PLX	0.27	M
	Brain	BU+PLX	0.19	M
Fig. 7m	Sample	Legend	GRN/TUBULIN protein relative to WT	Sex					Fig. 7m	Tukey's multiple comparisons test	Summary	Adjusted P Value	Below threshold?
	Brain	WT	0.8	F						WT vs. KO	****	<0.0001	Yes
	Brain	WT	1	F						WT vs. BU+PLX	****	<0.0001	Yes
	Brain	WT	1	F						WT vs. BU	****	<0.0001	Yes
	Brain	WT	1	F						KO vs. BU+PLX	****	<0.0001	Yes
	Brain	WT	1	M						KO vs. BU	ns	>0.9999	No
	Brain	WT	1.1	M						BU+PLX vs. BU	****	<0.0001	Yes
	Brain	WT	1.1	M
	Brain	WT	1	M
	Brain	KO	0	F
	Brain	KO	0	F
	Brain	KO	0	M
	Brain	KO	0	M
	Brain	KO	0	M
	Brain	BU	0	M
	Brain	BU	0	M
	Brain	BU	0	M
	Brain	BU	0	F
	Brain	BU	0	F
	Brain	BU	0	F
	Brain	BU+PLX	0.3	F
	Brain	BU+PLX	0.5	F
	Brain	BU+PLX	0.4	M
	Brain	BU+PLX	0	M
	Brain	BU+PLX	0.4	M
	Brain	BU+PLX	0.4	M
Fig. 7n	Tissue	Legend	Lipofuscin autofluorescence/Area	Sex					Fig. 7n	Tukey's multiple comparisons test	Summary	Adjusted P Value
	Brain CA3	WT	2498.32	F						WT vs. KO	****	<0.0001
	Brain CA3	WT	2672.58	F						WT vs. BU	**	0.0089
	Brain CA3	WT	2579.21	M						WT vs. BU+PLX	ns	0.7539
	Brain CA3	WT	3259.62	M						KO vs. BU	ns	0.051
	Brain CA3	WT	2449.69	F						KO vs. BU+PLX	***	0.0008
	Brain CA3	KO	5683.69	F						BU vs. BU+PLX	ns	0.0728
	Brain CA3	KO	8074.62	M
	Brain CA3	KO	8854.35	M
	Brain CA3	BU	5846.55	M
	Brain CA3	BU	4725.19	M
	Brain CA3	BU	5490.97	F
	Brain CA3	BU+PLX	3677.46	F
	Brain CA3	BU+PLX	3857.43	M
	Brain CA3	BU+PLX	2460.25	M

## Sheet: Fig. 8
Fig. 8a	Tissue	Legend	GRN protein relative to WT	Sex				Fig. 8a	Tukey's multiple comparisons test	Summary	Adjusted P Value
	Eye	WT	0.9	F					WT vs. KO	****	<0.0001
	Eye	WT	0.87	F					WT vs. KO BU+PLX	****	<0.0001
	Eye	WT	1.01	F					KO vs. KO BU+PLX	**	0.009
	Eye	WT	0.97	F
	Eye	WT	0.97	M
	Eye	WT	1.1	M
	Eye	WT	1.1	M
	Eye	WT	1.09	M
	Eye	KO	0	F
	Eye	KO	0	F
	Eye	KO	0	M
	Eye	KO	0	M
	Eye	KO	0	M
	Eye	BU+PLX	0.61	F
	Eye	BU+PLX	0.15	F
	Eye	BU+PLX	0.15	M
	Eye	BU+PLX	0.15	M
	Eye	BU+PLX	0.23	M
	Eye	BU+PLX	0.18	M
Fig. 8b	Tissue	Legend	GRN protein/Tubulin relative to WT	Sex				Fig. 8b	Tukey's multiple comparisons test	Summary	Adjusted P Value
	Eye	WT	1.1	F					WT vs. KO	****	<0.0001
	Eye	WT	1.1	F					WT vs. KO BU+PLX	****	<0.0001
	Eye	WT	0.8	F					KO vs. KO BU+PLX	**	0.0095
	Eye	WT	0.8	F
	Eye	WT	1.2	M
	Eye	WT	1.2	M
	Eye	WT	1	M
	Eye	WT	0.9	M
	Eye	KO	0	F
	Eye	KO	0	F
	Eye	KO	0	M
	Eye	KO	0	M
	Eye	KO	0	M
	Eye	BU+PLX	0.7	F
	Eye	BU+PLX	0.2	F
	Eye	BU+PLX	0.2	M
	Eye	BU+PLX	0.3	M
	Eye	BU+PLX	0.3	M
	Eye	BU+PLX	0.2	M
Fig. 8f	Tissue	Legend	Ubiquitin/Tubulin Relative to WT	CTSD/Tubulin Relative to WT	CTSD(c/hc)/Tubulin Relative to WT	Sex		Fig. 8f	Tukey's multiple comparisons test	Summary	Adjusted P Value
	Brain	WT	1.04093	0.984058	1.08251	F
	Brain	WT	1.02735	1.10025	0.97166	F			Ubiquitin
	Brain	WT	0.893992	1.05114	1.00577	F			WT vs. KO	****	<0.0001
	Brain	WT	0.875071	1.01023	1.0732	M			WT vs. BU+PLx	ns	0.9993
	Brain	WT	1.06762	0.98483	0.99149	M			KO vs. BU+PLx	****	<0.0001
	Brain	WT	1.09503	0.86949	0.87537	M
	Brain	KO	2.90188	2.01419	2.30433	F			CTSD
	Brain	KO	2.6669	2.38986	2.38358	F			WT vs. KO	***	0.0002
	Brain	KO	2.83439	2.77087	2.92068	F			WT vs. BU+PLx	ns	0.7705
	Brain	KO	4.08561	4.20117	4.67644	M			KO vs. BU+PLx	***	0.0007
	Brain	KO	2.38236	2.65867	2.74998	M
	Brain	KO	3.75585	5.03039	4.41664	M			CTSD (c/hc)
	Brain	BU +PLX	0.847294	1.04067	0.998544	F			WT vs. KO	****	<0.0001
	Brain	BU +PLX	0.923875	1.17571	1.16439	F			WT vs. BU+PLx	ns	0.6868
	Brain	BU +PLX	1.02068	1.20382	1.28225	M			KO vs. BU+PLx	***	0.0002
	Brain	BU +PLX	0.941605	1.2225	1.07962	M
	Brain	BU +PLX	1.1844	1.56995	1.70777	M
	Brain	BU +PLX	1.03442	1.44215	1.57374	M
Fig. 8g		Single BMP species normalized to POPC, Relative to WT
Legend		WT							KO Sham					KO Untreated (U)						BU +PLX
Compound Method		Mouse 1	Mouse 2	Mouse 3	Mouse 4	Mouse 5	Mouse 6	Mouse 7	Mouse 1	Mouse 2	Mouse 3	Mouse 4	Mouse 5	Mouse 1	Mouse 2	Mouse 3	Mouse 4	Mouse 5	Mouse 6	Mouse 1	Mouse 2	Mouse 3	Mouse 4	Mouse 5	Mouse 6
Name	Transition	Area	Area	Area	Area	Area	Area	Area	Area	Area	Area	Area	Area	Area	Area	Area	Area	Area	Area	Area	Area	Area	Area	Area	Area
BMP_16:0/16:0	740.5 -> 313.3	0.783618	0.923956	0.766059	0.806781	0.751934	0.737525	2.23013	0.802901	0.700405	0.776476	0.586791	0.659163	0.747373	0.644471	0.621317	0.745321	0.400061	0.900107	0.59156	0.623672	0.757342	0.788722	0.828098	0.68716
BMP_16:0/18:1	766.6 -> 338.9	1.17392	1.03331	1.05791	1.01033	0.882776	0.944708	0.897047	1.04761	1.03678	1.05069	0.679288	0.898695	0.62511	0.594241	0.612909	0.630264	0.500834	0.474318	1.27501	1.77468	1.52497	1.25662	1.02731	0.938543
BMP_16:0/22:6	812.5 -> 385.3	1.09107	1.16309	1.00689	0.988441	0.823993	0.756696	1.16981	0.508215	1.05715	0.902353	0.69235	0.921029	0.715261	1.35809	0.69705	0.672227	0.764502	0.589068	1.08128	0.843666	0.43175	1.16327	0.875123	0.746334
BMP_16:1/18:1	764.5 -> 311.3	1.37657	1.4407	1.40776	1.44142	0.458487	0.411881	0.463175	1.15988	1.67804	0.348832	0.477978	1.38096	0.786383	1.38359	0.525972	0.448242	0.806741	0.417004	1.54897	1.59042	1.86305	2.04946	1.86017	0.527912
BMP_16:1/18:2	762.5 -> 311.3	1.15423	1.1827	0.838983	1.07174	0.895057	0.559731	1.29756	1.41337	1.15428	1.00305	0.753441	0.84823	0.674814	1.09503	0.498131	0.466873	0.617765	0.531215	0.598484	1.81096	1.09537	1.27025	0.66754	0.883649
BMP_16:1/20:3	788.6 -> 311.3	1.15387	0.96009	1.27084	0.528134	1.05243	0.841739	1.19289	1.1281	1.20396	0.267926	0.962078	0.261801	1.03305	0.994333	1.12602	0.77374	0.906061	0.574441	1.11129	2.70144	2.48249	1.29017	0.929525	0.783339
BMP_16:1/22:6	810.5 -> 385.3	1.58176	1.00616	1.00057	0.786712	0.88343	0.322719	1.41864	0.356506	0.176229	0.432607	0.336099	0.342147	0.241871	0.6174	0.297557	0.0446845	0.115909	0.0791677	1.00711	2.14028	1.13812	0.965313	0.502158	0.812891
BMP_18:0/18:1	794.6 -> 340.9	1.10992	0.777498	1.13841	0.813302	1.20676	1.17005	0.784064	0.756541	0.882693	0.583798	0.598191	0.730755	0.607315	0.881212	0.753231	0.742427	0.48868	0.821671	0.657889	1.03264	1.28678	1.2695	0.99818	0.735197
BMP_18:1/18:1r	792.6 -> 338.9	1.14047	0.991403	1.65576	0.894803	0.86109	0.471982	0.984483	0.259178	0.442143	0.304868	0.258247	0.313869	0.630752	0.78761	0.836142	0.338022	0.686812	0.950128	0.904829	1.80431	0.342159	0.216683	0.590125	0.648847
BMP_18:1/18:2	790.6 -> 338.9	0.884842	0.960841	0.930351	0.970561	1.07728	1.02652	1.1496	0.925536	1.05388	1.00313	0.800071	0.868804	0.949172	0.796453	1.05966	0.90265	1.01784	0.822837	0.720779	0.842241	0.862642	0.913667	0.788433	0.945079
BMP_18:1/20:3	816.6 -> 338.9	1.12794	1.14209	1.28168	0.405404	1.18004	0.776655	1.08619	0.465201	1.23895	1.07091	0.566135	1.52697	0.713209	1.12758	0.364056	2.55796	0.640802	0.482146	1.32568	0.562406	1.28955	0.795443	0.450354	0.31397
BMP_18:1/20:4	814.6 -> 338.9	1.50129	1.59145	0.781081	1.30856	0.583869	0.5522	0.681554	0.207009	0.268793	0.224258	0.132659	0.191654	0.122966	0.372909	0.231858	0.172166	0.200193	0.113167	0.693225	1.24931	0.310712	0.55715	0.623519	0.445002
BMP_18:1/22:6	838.6 -> 338.9	1.30609	1.07611	1.11797	1.07644	0.758371	0.589214	1.0758	0.416414	0.560706	0.272961	0.285675	0.470979	0.291758	0.740798	0.281211	0.259617	0.274324	0.200248	1.04435	1.83245	1.15163	0.841292	0.868357	0.709163
BMP_18:2/20:3	814.6 -> 363.3	1.20719	1.04422	0.846954	0.358848	0.807929	1.37517	1.35968	0.533561	0.86349	0.69257	0.487167	0.882047	0.66219	0.679335	0.610533	0.917265	0.506757	0.632843	1.06741	1.27397	0.94222	1.37427	0.463867	0.853322
BMP_18:2/20:4	812.5 -> 336.9	1.00619	1.30557	0.972712	0.968765	0.949251	0.760066	1.03745	0.100693	0.0960623	0.197917	0.116398	0.452334	0.0394331	0.406985	0.0756924	1.79563	1.08312	0.179565	1.5773	0.534002	1.18869	1.18345	1.06785	1.26148
BMP_18:2/22:6	836.5 -> 385.3	0.708644	0.952736	0.872792	0.896279	1.24488	1.48485	0.839823	0.793173	1.45414	0.835015	1.02915	0.882885	1.33569	0.602286	1.65574	0.917566	1.21355	1.1588	0.834408	0.455634	1.21111	1.26592	0.89114	1.51611
BMP_20:4/22:6	860.5 -> 385.3	1.18316	1.11812	0.894368	0.95419	0.827191	0.618572	1.40439	0.641133	0.582374	0.429745	0.228771	0.277856	1.01099	1.06972	0.559159	0.899038	0.991908	0.125797	1.75942	2.85405	1.5868	1.00774	1.09709	0.936207
BMP_22:5/22:6	886.6 -> 385.3	1.33922	1.38667	1.07829	0.840624	0.660791	0.491461	1.20295	0.540457	0.568383	0.473839	0.382213	0.57964	0.28869	0.844004	0.292276	0.225038	0.231968	0.249924	0.593825	1.37811	0.62132	1.05607	0.783042	0.812357
BMP_22:6/22:6	884.5 -> 385.3	1.22311	1.22145	1.08344	0.997196	0.651764	0.552208	1.27083	0.568885	0.562696	0.467895	0.434723	0.483549	0.372943	1.26	0.452799	0.340683	0.432742	0.366062	0.973275	2.13242	1.14573	0.79937	0.772721	0.612697
		Absolute values single BMP species normalized to POPC (used to generate Fig. 8g)
Legend		WT							KO Sham					KO Untreated (U)						BU +PLX
Compound Method		Mouse 1	Mouse 2	Mouse 3	Mouse 4	Mouse 5	Mouse 6	Mouse 7	Mouse 1	Mouse 2	Mouse 3	Mouse 4	Mouse 5	Mouse 1	Mouse 2	Mouse 3	Mouse 4	Mouse 5	Mouse 6	Mouse 1	Mouse 2	Mouse 3	Mouse 4	Mouse 5	Mouse 6
Name	Transition	Area	Area	Area	Area	Area	Area	Area	Area	Area	Area	Area	Area	Area	Area	Area	Area	Area	Area	Area	Area	Area	Area	Area	Area
BMP_16:0/16:0	740.5 -> 313.3	0.00151371	0.0017848	0.00147979	0.00155845	0.0014525	0.00142467	0.00430791	0.00155095	0.00135296	0.00149991	0.0011335	0.0012733	0.00144369	0.00124492	0.00120019	0.00143973	0.000772793	0.00173873	0.00114271	0.00120474	0.00146295	0.00152356	0.00159963	0.00132738
BMP_16:0/18:1	766.6 -> 338.9	0.00291393	0.00256491	0.00262595	0.00250784	0.00219124	0.00234497	0.00222666	0.00260038	0.00257351	0.00260805	0.00168614	0.00223075	0.00155166	0.00147503	0.00152137	0.00156445	0.00124318	0.00117736	0.00316485	0.00440514	0.00378529	0.00311921	0.00254999	0.00232966
BMP_16:0/22:6	812.5 -> 385.3	1.47323e-05	1.57048e-05	1.35957e-05	1.33465e-05	1.1126e-05	1.02174e-05	1.57955e-05	6.86222e-06	1.42742e-05	1.21841e-05	9.34853e-06	1.24363e-05	9.65788e-06	1.83377e-05	9.41198e-06	9.07681e-06	1.03228e-05	7.95395e-06	1.46001e-05	1.13917e-05	5.82975e-06	1.57072e-05	1.18164e-05	1.00775e-05
BMP_16:1/18:1	764.5 -> 311.3	6.12948e-05	6.41502e-05	6.26837e-05	6.41823e-05	2.04151e-05	1.83399e-05	2.06238e-05	5.16459e-05	7.47184e-05	1.55325e-05	2.1283e-05	6.14904e-05	3.50154e-05	6.16072e-05	2.342e-05	1.99589e-05	3.59219e-05	1.8568e-05	6.89713e-05	7.08168e-05	8.29563e-05	9.12567e-05	8.28279e-05	2.35064e-05
BMP_16:1/18:2	762.5 -> 311.3	2.11842e-05	2.17069e-05	1.53983e-05	1.96702e-05	1.64275e-05	1.02731e-05	2.38148e-05	2.59405e-05	2.11851e-05	1.84095e-05	1.38283e-05	1.5568e-05	1.23853e-05	2.00976e-05	9.14249e-06	8.56879e-06	1.13382e-05	9.7497e-06	1.09843e-05	3.32376e-05	2.01039e-05	2.33136e-05	1.22517e-05	1.62181e-05
BMP_16:1/20:3	788.6 -> 311.3	2.05913e-06	1.71332e-06	2.26788e-06	9.4248e-07	1.87812e-06	1.50212e-06	2.12877e-06	2.01315e-06	2.14853e-06	4.78126e-07	1.71687e-06	4.67196e-07	1.84353e-06	1.77443e-06	2.00944e-06	1.38078e-06	1.61691e-06	1.02512e-06	1.98314e-06	4.82085e-06	4.43012e-06	2.30237e-06	1.65878e-06	1.39791e-06
BMP_16:1/22:6	810.5 -> 385.3	8.21578e-06	5.22608e-06	5.19703e-06	4.08624e-06	4.5886e-06	1.67622e-06	7.36854e-06	1.85172e-06	9.15348e-07	2.24699e-06	1.74572e-06	1.77714e-06	1.25629e-06	3.20682e-06	1.54553e-06	2.32094e-07	6.0204e-07	4.11203e-07	5.23102e-06	1.11168e-05	5.91146e-06	5.01391e-06	2.60825e-06	4.22221e-06
BMP_18:0/18:1	794.6 -> 340.9	4.57511e-05	3.20486e-05	4.69254e-05	3.35245e-05	4.97431e-05	4.82297e-05	3.23193e-05	3.11848e-05	3.63848e-05	2.40643e-05	2.46576e-05	3.01219e-05	2.50337e-05	3.63238e-05	3.10484e-05	3.0603e-05	2.01435e-05	3.38695e-05	2.71183e-05	4.25657e-05	5.30415e-05	5.23289e-05	4.11452e-05	3.0305e-05
BMP_18:1/18:1r	792.6 -> 338.9	2.09077e-05	1.81748e-05	3.03542e-05	1.64039e-05	1.57859e-05	8.65257e-06	1.8048e-05	4.75136e-06	8.10556e-06	5.58897e-06	4.73429e-06	5.75397e-06	1.15632e-05	1.44388e-05	1.53285e-05	6.19676e-06	1.25909e-05	1.74181e-05	1.65877e-05	3.30774e-05	6.27261e-06	3.97232e-06	1.08184e-05	1.18949e-05
BMP_18:1/18:2	790.6 -> 338.9	8.23556e-05	8.94291e-05	8.65913e-05	9.03338e-05	0.000100267	9.55421e-05	0.000106997	8.61431e-05	9.80882e-05	9.33653e-05	7.44656e-05	8.08629e-05	8.8343e-05	7.41288e-05	9.86265e-05	8.40131e-05	9.47344e-05	7.65845e-05	6.70856e-05	7.83905e-05	8.02893e-05	8.50384e-05	7.33824e-05	8.79621e-05
BMP_18:1/20:3	816.6 -> 338.9	1.54047e-05	1.5598e-05	1.75045e-05	5.53677e-06	1.61163e-05	1.06071e-05	1.48346e-05	6.35344e-06	1.69208e-05	1.46259e-05	7.73195e-06	2.08545e-05	9.74059e-06	1.53998e-05	4.97207e-06	3.49351e-05	8.75171e-06	6.58488e-06	1.81053e-05	7.68101e-06	1.7612e-05	1.08637e-05	6.15068e-06	4.28802e-06
BMP_18:1/20:4	814.6 -> 338.9	3.91806e-05	4.15336e-05	2.03846e-05	3.41506e-05	1.52378e-05	1.44113e-05	1.77872e-05	5.40252e-06	7.01495e-06	5.85266e-06	3.46213e-06	5.00177e-06	3.20916e-06	9.73215e-06	6.05102e-06	4.49318e-06	5.22462e-06	2.95342e-06	1.80918e-05	3.26043e-05	8.10895e-06	1.45405e-05	1.62726e-05	1.16136e-05
BMP_18:1/22:6	838.6 -> 338.9	7.24432e-05	5.9687e-05	6.20092e-05	5.97053e-05	4.20635e-05	3.26811e-05	5.96701e-05	2.30967e-05	3.10999e-05	1.514e-05	1.58451e-05	2.61232e-05	1.61825e-05	4.10888e-05	1.55975e-05	1.43998e-05	1.52156e-05	1.11069e-05	5.79254e-05	0.000101638	6.38759e-05	4.66628e-05	4.8164e-05	3.93342e-05
BMP_18:2/20:3	814.6 -> 363.3	3.81496e-06	3.29994e-06	2.67654e-06	1.13403e-06	2.55322e-06	4.34582e-06	4.29687e-06	1.68616e-06	2.7288e-06	2.18866e-06	1.53954e-06	2.78744e-06	2.09265e-06	2.14683e-06	1.9294e-06	2.89874e-06	1.60145e-06	1.99991e-06	3.37323e-06	4.026e-06	2.9776e-06	4.34298e-06	1.46591e-06	2.69667e-06
BMP_18:2/20:4	812.5 -> 336.9	6.09317e-06	7.90613e-06	5.89044e-06	5.86654e-06	5.74837e-06	4.60272e-06	6.28248e-06	6.09765e-07	5.81724e-07	1.19852e-06	7.04871e-07	2.7392e-06	2.38795e-07	2.46458e-06	4.5837e-07	1.08738e-05	6.55902e-06	1.08739e-06	9.55164e-06	3.23375e-06	7.19831e-06	7.16662e-06	6.46659e-06	7.63914e-06
BMP_18:2/22:6	836.5 -> 385.3	5.29915e-05	7.12443e-05	6.52662e-05	6.70225e-05	9.30903e-05	0.000111035	6.28008e-05	5.93124e-05	0.000108739	6.24413e-05	7.69587e-05	6.6021e-05	9.98811e-05	4.50381e-05	0.000123814	6.86143e-05	9.07473e-05	8.66538e-05	6.23959e-05	3.40717e-05	9.05648e-05	9.46637e-05	6.66382e-05	0.000113373
BMP_20:4/22:6	860.5 -> 385.3	1.49908e-05	1.41667e-05	1.13317e-05	1.20897e-05	1.04806e-05	7.83738e-06	1.77938e-05	8.12323e-06	7.37874e-06	5.44492e-06	2.89856e-06	3.52047e-06	1.28094e-05	1.35534e-05	7.0846e-06	1.13909e-05	1.25676e-05	1.59387e-06	2.22921e-05	3.61612e-05	2.0105e-05	1.27682e-05	1.39003e-05	1.18619e-05
BMP_22:5/22:6	886.6 -> 385.3	2.89947e-05	3.00221e-05	2.33454e-05	1.81999e-05	1.43064e-05	1.06403e-05	2.60443e-05	1.17011e-05	1.23057e-05	1.02588e-05	8.27508e-06	1.25495e-05	6.25026e-06	1.82731e-05	6.3279e-06	4.87217e-06	5.02222e-06	5.41097e-06	1.28566e-05	2.98367e-05	1.34519e-05	2.28643e-05	1.69532e-05	1.75879e-05
BMP_22:6/22:6	884.5 -> 385.3	0.000133755	0.000133574	0.000118481	0.00010905	7.12747e-05	6.03876e-05	0.000138974	6.22113e-05	6.15345e-05	5.11674e-05	4.75398e-05	5.28793e-05	4.07838e-05	0.000137789	4.95166e-05	3.7256e-05	4.73232e-05	4.00313e-05	0.000106434	0.000233195	0.000125293	8.74165e-05	8.45022e-05	6.70025e-05
Fig. 8h	Tissue	Legend	Fold change Total BMPs vs. WT	Sex		Fig. 8h	Dunn's multiple comparisons test	Summary	Adjusted P Value
	Frontal Brain	WT	1.02835	F			WT vs. KO	*	0.0243
	Frontal Brain	WT	0.977298	F			WT vs. KO BU+PLX	ns	>0.9999
	Frontal Brain	WT	0.91934	F			KO vs. KO BU+PLX	**	0.0061
	Frontal Brain	WT	0.926758	F
	Frontal Brain	WT	0.826851	M
	Frontal Brain	WT	0.829779	M
	Frontal Brain	WT	1.49163	M
	Frontal Brain	KO (Sham)	0.68648	F
	Frontal Brain	KO (Sham)	0.686278	F
	Frontal Brain	KO (Sham)	0.626743	M
	Frontal Brain	KO (Sham)	0.682751	M
	Frontal Brain	KO (Sham)	0.478903	M
	Frontal Brain	KO U	0.628514	M
	Frontal Brain	KO U	0.955713	M
	Frontal Brain	KO U	0.850184	M
	Frontal Brain	KO U	0.871848	F
	Frontal Brain	KO U	0.658071	F
	Frontal Brain	KO U	0.800453	F
	Frontal Brain	BU+PLX+ WT BMT	0.986931	F
	Frontal Brain	BU+PLX+ WT BMT	1.18995	F
	Frontal Brain	BU+PLX+ WT BMT	1.22785	M
	Frontal Brain	BU+PLX+ WT BMT	1.03758	M
	Frontal Brain	BU+PLX+ WT BMT	0.923765	M
	Frontal Brain	BU+PLX+ WT BMT	0.819556	M
	Absolute BMP values used to generate Fig. 8h
Legend	WT							KO Sham					KO Untreated (U)						BU +PLX
BMP species	Mouse 1	Mouse 2	Mouse 3	Mouse 4	Mouse 5	Mouse 6	Mouse 7	Mouse 1	Mouse 2	Mouse 3	Mouse 4	Mouse 5	Mouse 1	Mouse 2	Mouse 3	Mouse 4	Mouse 5	Mouse 6	Mouse 1	Mouse 2	Mouse 3	Mouse 4	Mouse 5	Mouse 6
BMP_16:0/16:0	0.00151371	0.0017848	0.00147979	0.00155845	0.0014525	0.00142467	0.00430791	0.00155095	0.00135296	0.00149991	0.0011335	0.0012733	0.00144369	0.00124492	0.00120019	0.00143973	0.00077279	0.00173872	0.00114271	0.00120474	0.00146295	0.00152356	0.00159963	0.00132738
BMP_16:0/18:1	0.00291393	0.00256491	0.00262595	0.00250784	0.00219124	0.00234497	0.00222666	0.00260038	0.00257351	0.00260805	0.00168614	0.00223075	0.00155166	0.00147503	0.00152137	0.00156445	0.00124318	0.00117736	0.00316485	0.00440514	0.00378529	0.00311921	0.00254999	0.00232966
BMP_16:0/22:6	1.4732e-05	1.5705e-05	1.3596e-05	1.3347e-05	1.1126e-05	1.0217e-05	1.5796e-05	6.86222e-06	1.42742e-05	1.21841e-05	9.3485e-06	1.2436e-05	9.6579e-06	1.8338e-05	9.412e-06	9.07681e-06	1.0323e-05	7.95395e-06	1.46e-05	1.1392e-05	5.82975e-06	1.57072e-05	1.1816e-05	1.00775e-05
BMP_16:1/18:1	6.1295e-05	6.415e-05	6.2684e-05	6.4182e-05	2.0415e-05	1.834e-05	2.0624e-05	5.16459e-05	7.47184e-05	1.55325e-05	2.1283e-05	6.149e-05	3.5015e-05	6.1607e-05	2.342e-05	1.99589e-05	3.5922e-05	1.8568e-05	6.8971e-05	7.0817e-05	8.29563e-05	9.12567e-05	8.2828e-05	2.35064e-05
BMP_16:1/18:2	2.1184e-05	2.1707e-05	1.5398e-05	1.967e-05	1.6428e-05	1.0273e-05	2.3815e-05	2.59405e-05	2.11851e-05	1.84095e-05	1.3828e-05	1.5568e-05	1.2385e-05	2.0098e-05	9.1425e-06	8.56879e-06	1.1338e-05	9.7497e-06	1.0984e-05	3.3238e-05	2.01039e-05	2.33136e-05	1.2252e-05	1.62181e-05
BMP_16:1/20:3	2.0591e-06	1.7133e-06	2.2679e-06	9.4248e-07	1.8781e-06	1.5021e-06	2.1288e-06	2.01315e-06	2.14853e-06	4.78126e-07	1.7169e-06	4.672e-07	1.8435e-06	1.7744e-06	2.0094e-06	1.38078e-06	1.6169e-06	1.02512e-06	1.9831e-06	4.8208e-06	4.43012e-06	2.30237e-06	1.6588e-06	1.39791e-06
BMP_16:1/22:6	8.2158e-06	5.2261e-06	5.197e-06	4.0862e-06	4.5886e-06	1.6762e-06	7.3685e-06	1.85172e-06	9.15348e-07	2.24699e-06	1.7457e-06	1.7771e-06	1.2563e-06	3.2068e-06	1.5455e-06	2.32094e-07	6.0204e-07	4.11203e-07	5.231e-06	1.1117e-05	5.91146e-06	5.01391e-06	2.6082e-06	4.22221e-06
BMP_18:0/18:1	4.5751e-05	3.2049e-05	4.6925e-05	3.3525e-05	4.9743e-05	4.823e-05	3.2319e-05	3.11848e-05	3.63848e-05	2.40643e-05	2.4658e-05	3.0122e-05	2.5034e-05	3.6324e-05	3.1048e-05	3.0603e-05	2.0144e-05	3.38695e-05	2.7118e-05	4.2566e-05	5.30415e-05	5.23289e-05	4.1145e-05	3.0305e-05
BMP_18:1/18:1r	2.0908e-05	1.8175e-05	3.0354e-05	1.6404e-05	1.5786e-05	8.6526e-06	1.8048e-05	4.75136e-06	8.10556e-06	5.58897e-06	4.7343e-06	5.754e-06	1.1563e-05	1.4439e-05	1.5329e-05	6.19676e-06	1.2591e-05	1.74181e-05	1.6588e-05	3.3077e-05	6.27261e-06	3.97232e-06	1.0818e-05	1.18949e-05
BMP_18:1/18:2	8.2356e-05	8.9429e-05	8.6591e-05	9.0334e-05	0.00010027	9.5542e-05	0.000107	8.61431e-05	9.80882e-05	9.33653e-05	7.4466e-05	8.0863e-05	8.8343e-05	7.4129e-05	9.8627e-05	8.40131e-05	9.4734e-05	7.65845e-05	6.7086e-05	7.8391e-05	8.02893e-05	8.50384e-05	7.3382e-05	8.79621e-05
BMP_18:1/20:3	1.5405e-05	1.5598e-05	1.7505e-05	5.5368e-06	1.6116e-05	1.0607e-05	1.4835e-05	6.35344e-06	1.69208e-05	1.46259e-05	7.7319e-06	2.0854e-05	9.7406e-06	1.54e-05	4.9721e-06	3.49351e-05	8.7517e-06	6.58488e-06	1.8105e-05	7.681e-06	1.7612e-05	1.08637e-05	6.1507e-06	4.28802e-06
BMP_18:1/20:4	3.9181e-05	4.1534e-05	2.0385e-05	3.4151e-05	1.5238e-05	1.4411e-05	1.7787e-05	5.40252e-06	7.01495e-06	5.85266e-06	3.4621e-06	5.0018e-06	3.2092e-06	9.7322e-06	6.051e-06	4.49318e-06	5.2246e-06	2.95342e-06	1.8092e-05	3.2604e-05	8.10895e-06	1.45405e-05	1.6273e-05	1.16136e-05
BMP_18:1/22:6	7.2443e-05	5.9687e-05	6.2009e-05	5.9705e-05	4.2064e-05	3.2681e-05	5.967e-05	2.30967e-05	3.10999e-05	1.514e-05	1.5845e-05	2.6123e-05	1.6183e-05	4.1089e-05	1.5598e-05	1.43998e-05	1.5216e-05	1.11069e-05	5.7925e-05	0.00010164	6.38759e-05	4.66628e-05	4.8164e-05	3.93342e-05
BMP_18:2/20:3	3.815e-06	3.2999e-06	2.6765e-06	1.134e-06	2.5532e-06	4.3458e-06	4.2969e-06	1.68616e-06	2.7288e-06	2.18866e-06	1.5395e-06	2.7874e-06	2.0927e-06	2.1468e-06	1.9294e-06	2.89874e-06	1.6015e-06	1.99991e-06	3.3732e-06	4.026e-06	2.9776e-06	4.34298e-06	1.4659e-06	2.69667e-06
BMP_18:2/20:4	6.0932e-06	7.9061e-06	5.8904e-06	5.8665e-06	5.7484e-06	4.6027e-06	6.2825e-06	6.09765e-07	5.81724e-07	1.19852e-06	7.0487e-07	2.7392e-06	2.3879e-07	2.4646e-06	4.5837e-07	1.08738e-05	6.559e-06	1.08739e-06	9.5516e-06	3.2338e-06	7.19831e-06	7.16662e-06	6.4666e-06	7.63914e-06
BMP_18:2/22:6	5.2991e-05	7.1244e-05	6.5266e-05	6.7023e-05	9.309e-05	0.00011103	6.2801e-05	5.93124e-05	0.000108739	6.24413e-05	7.6959e-05	6.6021e-05	9.9881e-05	4.5038e-05	0.00012381	6.86143e-05	9.0747e-05	8.66538e-05	6.2396e-05	3.4072e-05	9.05648e-05	9.46637e-05	6.6638e-05	0.000113373
BMP_20:4/22:6	1.4991e-05	1.4167e-05	1.1332e-05	1.209e-05	1.0481e-05	7.8374e-06	1.7794e-05	8.12323e-06	7.37874e-06	5.44492e-06	2.8986e-06	3.5205e-06	1.2809e-05	1.3553e-05	7.0846e-06	1.13909e-05	1.2568e-05	1.59387e-06	2.2292e-05	3.6161e-05	2.0105e-05	1.27682e-05	1.39e-05	1.18619e-05
BMP_22:5/22:6	2.8995e-05	3.0022e-05	2.3345e-05	1.82e-05	1.4306e-05	1.064e-05	2.6044e-05	1.17011e-05	1.23057e-05	1.02588e-05	8.2751e-06	1.2549e-05	6.2503e-06	1.8273e-05	6.3279e-06	4.87217e-06	5.0222e-06	5.41097e-06	1.2857e-05	2.9837e-05	1.34519e-05	2.28643e-05	1.6953e-05	1.75879e-05
BMP_22:6/22:6	0.00013376	0.00013357	0.00011848	0.00010905	7.1275e-05	6.0388e-05	0.00013897	6.22113e-05	6.15345e-05	5.11674e-05	4.754e-05	5.2879e-05	4.0784e-05	0.00013779	4.9517e-05	3.7256e-05	4.7323e-05	4.00313e-05	0.00010643	0.00023319	0.000125293	8.74165e-05	8.4502e-05	6.70025e-05

## Sheet: Supp. Fig. 1
Supp. Fig. 1b						Supp. Fig. 1b	Tukey's multiple comparisons test	Summary	Adjusted P Value
Sample	Legend	CD45+CD11b+ cells/mL	Sex				U vs. 2	****	<0.0001
Brain	Untreated (U)	0.09	F				U vs. 4	****	<0.0001
Brain	Untreated (U)	0.109	F				U vs. 6	****	<0.0001
Brain	Untreated (U)	0.077	M				U vs. 9	****	<0.0001
Brain	Untreated (U)	0.117	M				2 vs. 4	ns	0.8265
Brain	PLX3397 2 days	0.01	F				2 vs. 6	ns	0.4613
Brain	PLX3397 2 days	0.016	F				2 vs. 9	ns	0.3183
Brain	PLX3397 2 days	0.016	M				4 vs. 6	ns	0.9643
Brain	PLX3397 2 days	0.019	M				4 vs. 9	ns	0.8799
Brain	PLX3397 4 days	0.005	F				6 vs. 9	ns	0.9984
Brain	PLX3397 4 days	0.006	F
Brain	PLX3397 4 days	0.016	M
Brain	PLX3397 4 days	0.008	M
Brain	PLX3397 6 days	0.003	F
Brain	PLX3397 6 days	0.003	F
Brain	PLX3397 6 days	0.006	M
Brain	PLX3397 6 days	0.007	M
Brain	PLX3397 9 days	0.001	F
Brain	PLX3397 9 days	0.001	F
Brain	PLX3397 9 days	0.007	M
Brain	PLX3397 9 days	0.003	M
Supp. Fig. 1c						Supp. Fig. 1c	Tukey's multiple comparisons test	Summary	Adjusted P Value
Sample	Legend	% CD45+CD11b+ relative to Untreated	Sex				U vs. 2	****	<0.0001
Brain	Untreated (U)	91.7692	F				U vs. 4	****	<0.0001
Brain	Untreated (U)	111.157	F				U vs. 6	****	<0.0001
Brain	Untreated (U)	77.9343	M				U vs. 9	****	<0.0001
Brain	Untreated (U)	119.139	M				2 vs. 4	ns	0.8526
Brain	PLX3397 2 days	9.83277	F				2 vs. 6	ns	0.4742
Brain	PLX3397 2 days	16.4382	F				2 vs. 9	ns	0.3212
Brain	PLX3397 2 days	16.6801	M				4 vs. 6	ns	0.9573
Brain	PLX3397 2 days	19.1115	M				4 vs. 9	ns	0.8589
Brain	PLX3397 4 days	5.38686	F				6 vs. 9	ns	0.998
Brain	PLX3397 4 days	6.43441	F
Brain	PLX3397 4 days	16.4109	M
Brain	PLX3397 4 days	8.56637	M
Brain	PLX3397 6 days	3.20825	F
Brain	PLX3397 6 days	2.88814	F
Brain	PLX3397 6 days	5.89639	M
Brain	PLX3397 6 days	7.51832	M
Brain	PLX3397 9 days	0.726858	F
Brain	PLX3397 9 days	1.39846	F
Brain	PLX3397 9 days	6.71171	M
Brain	PLX3397 9 days	3.06277	M
Supp. Fig. 1e		Cell fraction %
Sample	Legend	% CD11b+/CD45+	% GFP+/CD45+CD11b+	Sex
Brain	Gavage+BMT	97.5	0	F
Brain	Gavage+BMT	97.3	0	F
Brain	Gavage+BMT	97.2	0.01	F
Brain	Gavage+BMT	97.1	0	F
Brain	Gavage+ICV	93.6	0	F
Brain	Gavage+ICV	96.8	0	F
Brain	Gavage+ICV	96.7	0	F
Brain	Untreated	98	0	F
Brain	Untreated	97.9	0.01	F
Brain	Untreated	95.5	0.02	F
Supp. Fig. 1f		Cell fraction %
Sample	Legend	% CD11b+/CD45+	% GFP+/CD45+CD11b+	Sex
Bone Marrow	Gavage+BMT	75.3	0	F
Bone Marrow	Gavage+BMT	81.5	0.05	F
Bone Marrow	Gavage+BMT	75	0	F
Bone Marrow	Gavage+BMT	77.2	0	F
Bone Marrow	Gavage+ICV	90.3	0	F
Bone Marrow	Gavage+ICV	89.3	0	F
Bone Marrow	Gavage+ICV	93.5	0	F
Bone Marrow	Untreated	66.7	0	F
Bone Marrow	Untreated	87.4	0.05	F
Bone Marrow	Untreated	78.6	0	F
Supp. Fig. 1h
Sample	Legend	% GFP+/CD45+CD11b+	Sex
Brain	BU	2.15	F			Supp. Fig. 1h	Unpaired t test
Brain	BU	2.66	F				P value	0.0137
Brain	BU	3.25	F				P value summary	*
Brain	BU	3.64	F				Significantly different (P < 0.05)?	Yes
Brain	BU+PLX	12.8	F				One- or two-tailed P value?	Two-tailed
Brain	BU+PLX	14.3	F				t, df	t=3.267, df=7
Brain	BU+PLX	17.1	F
Brain	BU+PLX	6.08	F
Brain	BU+PLX	26.7	F
Supp. Fig. 1i
Sample	Legend	% GFP+ cells/CD45+	Sex
BM	BU	61.7	F			Supp. Fig. 1i	Bonferroni's multiple comparisons test	Summary	Adjusted P Value	Below threshold?
BM	BU	62.6	F
BM	BU	59.5	F			BU - BU+PX pre-BMT
BM	BU	62.1	F			BM	ns	0.235	No
BM	BU+PLX pre-BMT	60.8	F			PB	ns	0.6332	No
BM	BU+PLX pre-BMT	68.5	F			SP	ns	0.4305	No
BM	BU+PLX pre-BMT	69.6	F
BM	BU+PLX pre-BMT	69.7	F
BM	BU+PLX pre-BMT	69.8	F
PB	BU	68.1	F
PB	BU	81.3	F
PB	BU	65.8	F
PB	BU	78.7	F
PB	BU+PLX pre-BMT	73.9	F
PB	BU+PLX pre-BMT	87.5	F
PB	BU+PLX pre-BMT	77.4	F
PB	BU+PLX pre-BMT	72.8	F
PB	BU+PLX pre-BMT	77.4	F
SP	BU	52.8	F
SP	BU	50.1	F
SP	BU	53	F
SP	BU	53.2	F
SP	BU+PLX pre-BMT	49.6	F
SP	BU+PLX pre-BMT	45.4	F
SP	BU+PLX pre-BMT	51.1	F
SP	BU+PLX pre-BMT	37.6	F
SP	BU+PLX pre-BMT	52.2	F
Supp. Fig. 1k		% Reporter+ cells/CD45+ CD11b+				Supp. Fig. 1k	Tukey's multiple comparisons test	Summary	Adjusted P Value	Below threshold?
Sample	Legend	% RFP+	% GFP+	Sex
Brain	BU	3	79	F			RFP+
Brain	BU	7	75	F			BU vs. BU+PLX	***	0.0006	Yes
Brain	BU	21	80	F			BU vs. BU+PLXpre	ns	0.2356	No
Brain	BU	35	50	M			BU+PLX vs. BU+PLXpre	*	0.0415	Yes
Brain	BU+PLX	55	2	F
Brain	BU+PLX	58	1	F			GFP+
Brain	BU+PLX	70.3	0.86	F			BU vs. BU+PLX	****	<0.0001	Yes
Brain	BU+PLX	73.2	4.43	F			BU vs. BU+PLXpre	*	0.0456	Yes
Brain	BU+PLX pre-BMT	47.6	13	M			BU+PLX vs. BU+PLXpre	**	0.0051	Yes
Brain	BU+PLX pre-BMT	19.7	62.8	M
Brain	BU+PLX pre-BMT	37.7	51.4	M
Supp. Fig. 1l		% Reporter+ cells/CD45+				Supp. Fig. 1l	Tukey's multiple comparisons test	Summary	Adjusted P Value	Below threshold?
Sample	Legend	% RFP+	% GFP+	Sex
BM	BU	57.4	0.93	F			RFP+
BM	BU	60.6	0.42	F			BU vs. BU+PLX	ns	0.941	No
BM	BU	64.5	0.66	F			BU vs. BU+PLX pre	ns	0.8001	No
BM	BU	67.3	0.2	M			BU+PLX vs. BU+PLX pre	ns	0.941	No
BM	BU+PLX	58	0.54	F
BM	BU+PLX	60.4	0.21	F			GFP+
BM	BU+PLX	61.9	0.23	F			BU vs. BU+PLX	ns	0.9935	No
BM	BU+PLX	66.2	0.15	F			BU vs. BU+PLX pre	ns	0.9843	No
BM	BU+PLX pre-BMT	67.5	0.22	M			BU+PLX vs. BU+PLX pre	ns	0.9606	No
BM	BU+PLX pre-BMT	53.2	1.59	M
BM	BU+PLX pre-BMT	61.5	1.21	M

## Sheet: Supp. Fig. 3
Supp. Fig. 3h					Supp. Fig. 3h	Unpaired t test
Sample	Legend	GFP+ cells (n)/section	Sex			P value	0.0007
Retina	BU	12	M			P value summary	***
Retina	BU	3	M			Significantly different (P < 0.05)?	Yes
Retina	BU	3	M			One- or two-tailed P value?	Two-tailed
Retina	BU	5	M
Retina	BU+PLX	85	M
Retina	BU+PLX	136	M
Retina	BU+PLX	144	M

[truncated: 14 more sheets: Supp. Fig. 4, Supp. Fig. 5, Supp. Fig. 6, Supp. Fig. 7, Supp. Fig. 8, Supp. Fig. 9, Supp. Fig. 10 , Supp. Fig.11, Supp Fig. 12, Supp Fig. 13, Supp. Fig. 14, Supp. Fig. 15, Supp. Fig. 16 , Supp Fig. 17]
